# Supplementary material for: PROX1 loss in adult mouse Schlemm’s canal causes permanent ocular hypertension
Source: JCI Insight. 2026 May 5;11(12):e203711. doi: 10.1172/jci.insight.203711 (PMC13313505; doi:10.1172/jci.insight.203711)
Supplement: Supplemental data set 1 [file jciinsight-11-203711-s325.xls]

## Sheet: Supplemental dataset 1 11-5-202
	Gene	ENSEMBL	baseMean	log2FoldChange	lfcSE	stat	pvalue	padj
1	TSPAN6	ENSG00000000003	1028.33	0.00820165	0.0906667	0.0904594	0.927922	0.967841
2	TNMD	ENSG00000000005	0.50558	-2.29444	3.59461	-0.638301	0.523277	0.893794
3	DPM1	ENSG00000000419	1508.66	0.204274	0.100641	2.02973	0.0423837	0.158423
4	SCYL3	ENSG00000000457	421.543	0.0454938	0.132347	0.343745	0.731038	0.936444
5	C1orf112	ENSG00000000460	107.995	-0.890221	0.230779	-3.85746	0.00011457	0.000831905
6	FGR	ENSG00000000938	4.75518	-0.421589	0.985436	-0.427819	0.668783	0.936444
7	CFH	ENSG00000000971	2887.63	1.28588	0.0729728	17.6214	1.68857e-69	4.10347e-67
8	FUCA2	ENSG00000001036	3501.91	0.126936	0.0625759	2.02851	0.0425081	0.158794
9	GCLC	ENSG00000001084	1373.22	0.560477	0.0975786	5.74385	9.2547e-09	1.21394e-07
10	NFYA	ENSG00000001167	1116.27	-0.144532	0.0850383	-1.69961	0.0892049	0.286968
11	STPG1	ENSG00000001460	307.243	0.38062	0.131226	2.90049	0.00372581	0.0193115
12	NIPAL3	ENSG00000001461	2572.27	0.0428407	0.0686476	0.624068	0.532583	0.902149
13	LAS1L	ENSG00000001497	1027.34	0.09825	0.0904601	1.08611	0.277429	0.642463
14	ENPP4	ENSG00000001561	399.123	0.403781	0.139034	2.90419	0.00368207	0.0191066
15	SEMA3F	ENSG00000001617	2321.73	-0.395441	0.103774	-3.81059	0.000138634	0.000989334
16	CFTR	ENSG00000001626	3.38948	-0.792892	1.24095	-0.638942	0.522861	0.893794
17	ANKIB1	ENSG00000001629	5278.28	-0.276322	0.0725485	-3.80878	0.000139652	0.000995931
18	CYP51A1	ENSG00000001630	211.895	0.626452	0.182846	3.42612	0.000612277	0.00381445
19	KRIT1	ENSG00000001631	1842.46	0.151703	0.0827061	1.83424	0.0666183	0.228756
20	RAD52	ENSG00000002016	275.93	0.0137793	0.144208	0.0955519	0.923876	0.967841
21	BAD	ENSG00000002330	970.177	-0.100675	0.102826	-0.979078	0.327542	0.713982
22	LAP3	ENSG00000002549	2096.76	-0.125456	0.0784324	-1.59955	0.1097	0.336606
23	CD99	ENSG00000002586	27242.8	0.226943	0.0659008	3.44371	0.000573782	0.0036007
24	HS3ST1	ENSG00000002587	12.5512	-0.0430778	0.613077	-0.0702649	0.943983	0.969816
25	WNT16	ENSG00000002745	11.0027	-2.93562	0.810971	-3.61988	0.000294743	0.00195945
26	HECW1	ENSG00000002746	314.818	-0.444347	0.140974	-3.15198	0.00162168	0.00919759
27	MAD1L1	ENSG00000002822	799.65	0.203469	0.0992024	2.05105	0.0402626	0.151669
28	LASP1	ENSG00000002834	21556.9	0.437413	0.0737447	5.93146	3.00262e-09	4.17964e-08
29	SNX11	ENSG00000002919	881.302	0.427691	0.0967137	4.42224	9.76838e-06	8.49431e-05
30	M6PR	ENSG00000003056	4317.83	0.732542	0.0661966	11.0662	1.83082e-28	1.0154e-26
31	KLHL13	ENSG00000003096	422.237	-0.772083	0.116269	-6.64046	3.12702e-11	5.38683e-10
32	CYP26B1	ENSG00000003137	367.026	0.488409	0.122715	3.98003	6.89052e-05	0.000520426
33	ICA1	ENSG00000003147	0.608719	-2.57841	3.34603	-0.770588	0.440951	0.829216
34	DBNDD1	ENSG00000003249	100.575	-0.487789	0.22251	-2.19221	0.0283642	0.112886
35	ALS2	ENSG00000003393	2889.37	0.538133	0.0703004	7.65476	1.93674e-14	4.47757e-13
36	CASP10	ENSG00000003400	271.912	-0.541851	0.150377	-3.60329	0.000314215	0.00207747
37	CFLAR	ENSG00000003402	2904.56	0.285392	0.0711559	4.0108	6.05141e-05	0.000462315
38	TFPI	ENSG00000003436	4410.03	1.02445	0.0710993	14.4088	4.55873e-47	5.64697e-45
39	NDUFAF7	ENSG00000003509	498.298	-0.100906	0.112117	-0.9	0.36812	0.760553
40	RBM5	ENSG00000003756	2484.16	-0.185711	0.0663662	-2.79828	0.00513751	0.025661
41	MTMR7	ENSG00000003987	26.8071	-0.625384	0.417895	-1.49651	0.134521	0.393321
42	SLC7A2	ENSG00000003989	49.9299	-0.149596	0.314766	-0.475259	0.634602	0.936444
43	ARF5	ENSG00000004059	1866.81	0.140685	0.0993486	1.41608	0.156753	0.439165
44	SARM1	ENSG00000004139	123.267	-0.605517	0.232371	-2.60582	0.0091654	0.0427079
45	POLDIP2	ENSG00000004142	4084.76	0.238045	0.0678162	3.51015	0.00044785	0.00288013
46	PLXND1	ENSG00000004399	16678.7	0.0121499	0.085686	0.141795	0.887242	0.95889
47	AK2	ENSG00000004455	1959.15	-0.268473	0.0732503	-3.66515	0.000247194	0.00166831
48	CD38	ENSG00000004468	2.91444	-1.21215	1.35006	-0.897849	0.369266	0.762212
49	FKBP4	ENSG00000004478	1738.62	0.0969196	0.0868607	1.1158	0.264506	0.624906
50	KDM1A	ENSG00000004487	3069.93	-0.360547	0.0638942	-5.64287	1.67236e-08	2.1347e-07
51	RBM6	ENSG00000004534	2711.1	-0.333002	0.0781582	-4.26062	2.03861e-05	0.000168613
52	CAMKK1	ENSG00000004660	395.269	-1.28385	0.152669	-8.40941	4.12075e-17	1.13776e-15
53	RECQL	ENSG00000004700	2180.69	0.0217327	0.0903858	0.240444	0.809986	0.952393
54	VPS50	ENSG00000004766	1082.59	-0.0260754	0.111238	-0.234411	0.814666	0.952393
55	HSPB6	ENSG00000004776	1616.69	-0.406562	0.110444	-3.68116	0.000232173	0.00157764
56	ARHGAP33	ENSG00000004777	151.563	-0.913189	0.228417	-3.9979	6.39056e-05	0.000485777
57	NDUFAB1	ENSG00000004779	1437.33	0.430644	0.0807468	5.33326	9.64632e-08	1.11426e-06
58	PDK4	ENSG00000004799	22.0425	2.9527	0.53677	5.50086	3.77953e-08	4.59768e-07
59	ZMYND10	ENSG00000004838	18.8487	-1.28309	0.516901	-2.48228	0.0130546	0.0581739
60	ARX	ENSG00000004848	0.331442	2.03142	4.0505	0.501523	0.616003	0.936444
61	SLC25A13	ENSG00000004864	1412.36	0.811086	0.0843712	9.6133	7.02595e-22	2.64699e-20
62	ST7	ENSG00000004866	992.474	0.21124	0.0874579	2.41534	0.0157206	0.0681835
63	ST7	ENSG00000004866	992.474	0.21124	0.0874579	2.41534	0.0157206	0.0681835
64	ST7-OT3	ENSG00000004866	992.474	0.21124	0.0874579	2.41534	0.0157206	0.0681835
65	ST7-OT3	ENSG00000004866	992.474	0.21124	0.0874579	2.41534	0.0157206	0.0681835
66	CDC27	ENSG00000004897	4074.21	-0.383587	0.0796023	-4.8188	1.44424e-06	1.43009e-05
67	HCCS	ENSG00000004961	1852.08	0.430834	0.0737896	5.83868	5.26151e-09	7.10951e-08
68	DVL2	ENSG00000004975	2847.42	0.288917	0.0890233	3.24541	0.00117283	0.00685082
69	PRSS22	ENSG00000005001	0.317901	0.306477	3.93105	0.077963	0.937857	0.967841
70	UPF1	ENSG00000005007	5906.04	0.0999629	0.0667372	1.49786	0.13417	0.392586
71	SKAP2	ENSG00000005020	466.71	-0.86612	0.121945	-7.10254	1.22488e-12	2.425e-11
72	SLC25A5	ENSG00000005022	3319.64	0.00761578	0.0662061	0.115031	0.90842	0.967212
73	MCUB	ENSG00000005059	896.836	-0.360241	0.088231	-4.08293	4.44717e-05	0.00034632
74	POLR2J	ENSG00000005075	827.992	0.287388	0.117011	2.45607	0.0140466	0.0618755
75	DHX33	ENSG00000005100	883.858	-0.961661	0.0907069	-10.6018	2.9217e-26	1.44429e-24
76	MEOX1	ENSG00000005102	11.1141	-3.4568	0.928436	-3.72325	0.000196671	0.00135844
77	THSD7A	ENSG00000005108	29.2324	-1.10712	0.4238	-2.61237	0.00899174	0.0420279
78	LIG3	ENSG00000005156	853.033	-0.0206391	0.0919254	-0.22452	0.822352	0.952393
79	RPAP3	ENSG00000005175	1420.62	-0.383718	0.0930952	-4.12178	3.75952e-05	0.000296836
80	ACSM3	ENSG00000005187	14.5077	-0.594076	0.58376	-1.01767	0.308834	0.687687
81	REXO5	ENSG00000005189	92.8851	-0.393855	0.229369	-1.71713	0.0859561	0.279226
82	CIAPIN1	ENSG00000005194	845.942	-0.112692	0.0914406	-1.2324	0.217799	0.552744
83	SPPL2B	ENSG00000005206	1109.94	-0.033026	0.117615	-0.280799	0.778865	0.951757
84	FAM214B	ENSG00000005238	2745.63	1.1349	0.0878291	12.9217	3.3934e-38	3.11323e-36
85	COPZ2	ENSG00000005243	3522.4	-0.0457879	0.0715736	-0.639731	0.522348	0.893794
86	PRKAR2B	ENSG00000005249	173.978	-0.22354	0.202717	-1.10272	0.27015	0.632561
87	MSL3	ENSG00000005302	1034.94	0.0386983	0.0879406	0.44005	0.659901	0.936444
88	CREBBP	ENSG00000005339	5736.14	0.0671003	0.0808039	0.83041	0.406307	0.797705
89	TSPOAP1	ENSG00000005379	49.5701	-0.810977	0.317932	-2.55079	0.010748	0.0490275
90	PON1	ENSG00000005421	0.317901	0.306477	3.93105	0.077963	0.937857	0.967841
91	GCFC2	ENSG00000005436	576.728	0.180147	0.126944	1.41911	0.155868	0.437263
92	WDR54	ENSG00000005448	301.067	-0.533366	0.159439	-3.34527	0.000822014	0.00496373
93	CROT	ENSG00000005469	1006.71	-0.805687	0.110117	-7.31663	2.54279e-13	5.31514e-12
94	ABCB4	ENSG00000005471	93.3164	-0.69641	0.240978	-2.88993	0.00385324	0.0198878
95	KMT2E	ENSG00000005483	4165.06	0.00819753	0.0614657	0.133368	0.893903	0.962508
96	RHBDD2	ENSG00000005486	1849.18	0.132786	0.113153	1.17351	0.240589	0.589892
97	SOX8	ENSG00000005513	90.8171	-1.55746	0.242897	-6.41204	1.43589e-10	2.28787e-09
98	IBTK	ENSG00000005700	4766.63	-0.0510568	0.0855925	-0.59651	0.550835	0.910523
99	ZNF195	ENSG00000005801	591.982	0.0800521	0.113171	0.707354	0.479347	0.865959
100	MYCBP2	ENSG00000005810	5125.29	-0.413125	0.063377	-6.51854	7.09968e-11	1.17718e-09
101	FBXL3	ENSG00000005812	1920.28	-1.07285	0.0991544	-10.82	2.76679e-27	1.43688e-25
102	ITGAL	ENSG00000005844	1.28766	-3.66876	2.10477	-1.74307	0.0813213	0.267389
103	PDK2	ENSG00000005882	1137.62	-0.177379	0.103304	-1.71706	0.0859684	0.279227
104	ITGA3	ENSG00000005884	8397.11	0.192693	0.0695116	2.77209	0.00556969	0.0275328
105	ZFX	ENSG00000005889	2229.93	0.0962738	0.0723767	1.33018	0.18346	0.491703
106	LAMP2	ENSG00000005893	12131.8	0.319486	0.0676886	4.71994	2.35914e-06	2.26283e-05
107	ITGA2B	ENSG00000005961	5.16531	-1.39588	1.0645	-1.3113	0.189757	0.503913
108	GDE1	ENSG00000006007	4479.62	0.352094	0.0662749	5.31264	1.08051e-07	1.24135e-06
109	REX1BD	ENSG00000006015	922.517	-0.0563082	0.0976383	-0.576702	0.564141	0.912029
110	CRLF1	ENSG00000006016	112.911	-0.115002	0.238979	-0.48122	0.63036	0.936444
111	OSBPL7	ENSG00000006025	264.102	-0.369471	0.168942	-2.18698	0.0287443	0.114085
112	TMEM98	ENSG00000006042	1726.3	-0.952787	0.0738028	-12.9099	3.95793e-38	3.60002e-36
113	YBX2	ENSG00000006047	2.36618	-0.787318	1.62006	-0.485982	0.62698	0.936444
114	KRT33A	ENSG00000006059	0.186375	1.26825	4.08047	0.310809	0.755946	0.936444
115	MAP3K14	ENSG00000006062	751.479	-0.126329	0.0973605	-1.29753	0.194447	0.512012
116	ABCC8	ENSG00000006071	0.165721	1.26825	4.08047	0.310809	0.755946	0.936444
117	TMEM132A	ENSG00000006118	901.032	-0.509205	0.109041	-4.66983	3.01447e-06	2.85187e-05
118	AP2B1	ENSG00000006125	15093.7	0.163819	0.0571651	2.86572	0.00416058	0.0213012
119	TAC1	ENSG00000006128	18.1981	1.1702	0.603767	1.93816	0.0526032	0.189095
120	ZNF263	ENSG00000006194	1223.09	0.0123039	0.0838499	0.146737	0.883339	0.957062
121	CX3CL1	ENSG00000006210	7.10779	-3.58605	1.10272	-3.252	0.00114594	0.00670856
122	SPATA20	ENSG00000006282	1469.78	-0.192923	0.100557	-1.91854	0.0550427	0.196049
123	CACNA1G	ENSG00000006283	119.208	-0.297738	0.200121	-1.48779	0.136806	0.398245
124	TNFRSF12A	ENSG00000006327	5187.97	0.620574	0.0884912	7.01283	2.33544e-12	4.50872e-11
125	MAP3K9	ENSG00000006432	4.77528	-1.27383	1.06282	-1.19854	0.230708	0.574109
126	RALA	ENSG00000006451	3330.33	0.0697669	0.0874831	0.797491	0.425166	0.814439
127	BAIAP2L1	ENSG00000006453	277.412	0.706625	0.149919	4.71337	2.43653e-06	2.33284e-05
128	KDM7A	ENSG00000006459	474.33	0.105096	0.109381	0.960819	0.336643	0.72663
129	ETV1	ENSG00000006468	960.87	0.704039	0.0925148	7.61002	2.74063e-14	6.22755e-13
130	AGK	ENSG00000006530	699.415	-0.0892397	0.094983	-0.939533	0.347457	0.739479
131	ALDH3B1	ENSG00000006534	1170.73	-0.230148	0.092883	-2.47783	0.0132186	0.0587727
132	PHTF2	ENSG00000006576	3927.11	0.486199	0.0695414	6.9915	2.71966e-12	5.21569e-11
133	CCL26	ENSG00000006606	69.7987	0.690006	0.274558	2.51315	0.0119659	0.0538423
134	FARP2	ENSG00000006607	2540.13	0.315959	0.0739049	4.27522	1.90952e-05	0.000158471
135	GGCT	ENSG00000006625	439.468	-0.603917	0.127893	-4.72207	2.33461e-06	2.24133e-05
136	DBF4	ENSG00000006634	204.329	-0.661131	0.168559	-3.92225	8.77268e-05	0.000650256
137	TBXA2R	ENSG00000006638	119.888	-0.750335	0.218042	-3.44124	0.000579048	0.00362638
138	IFRD1	ENSG00000006652	2841.64	0.095717	0.0726434	1.31763	0.187628	0.499385
139	COX10	ENSG00000006695	629.051	0.441919	0.112966	3.91196	9.15508e-05	0.000676066
140	GTF2IRD1	ENSG00000006704	1147.42	0.226563	0.091825	2.46733	0.0136125	0.0602381
141	PAF1	ENSG00000006712	2591.43	-0.138961	0.0669198	-2.07652	0.0378455	0.143978
142	VPS41	ENSG00000006715	4673.62	-0.129698	0.0742373	-1.74708	0.0806241	0.265728
143	ARHGAP44	ENSG00000006740	120.947	-0.711938	0.215068	-3.31029	0.000931991	0.00555721
144	ELAC2	ENSG00000006744	2161.04	-0.051627	0.0774096	-0.666932	0.504815	0.884677
145	SCIN	ENSG00000006747	92.6719	1.17666	0.241366	4.87501	1.08806e-06	1.09338e-05
146	ARSD	ENSG00000006756	1356.63	-0.53122	0.083152	-6.38854	1.67474e-10	2.65383e-09
147	PNPLA4	ENSG00000006757	602.828	0.362484	0.108335	3.34596	0.000819987	0.00495338
148	MYH13	ENSG00000006788	3.43056	0.452672	1.17783	0.384328	0.700736	0.936444
149	ADIPOR2	ENSG00000006831	4072.47	0.308239	0.0609038	5.06108	4.1688e-07	4.41643e-06
150	CDKL3	ENSG00000006837	21.6921	0.078013	0.465092	0.167737	0.86679	0.952393
151	UPP2	ENSG00000007001	0.556278	-2.46148	3.11639	-0.78985	0.429616	0.818285
152	MARK4	ENSG00000007047	2988.54	-0.00625126	0.0755127	-0.0827842	0.934023	0.967841
153	PROM1	ENSG00000007062	3.24809	0.800006	1.36204	0.587358	0.556963	0.910523
154	CCDC124	ENSG00000007080	1865.99	0.529359	0.0992609	5.333	9.6602e-08	1.11546e-06
155	PAFAH1B1	ENSG00000007168	9177.72	0.148749	0.0623162	2.38701	0.0169859	0.0729556
156	NOS2	ENSG00000007171	0.331442	2.03142	4.0505	0.501523	0.616003	0.936444
157	KIAA0100	ENSG00000007202	7349.62	-0.240365	0.0590093	-4.07333	4.63447e-05	0.000360026
158	GAS7	ENSG00000007237	2681.34	-2.20543	0.0770985	-28.6054	5.75782e-180	9.64738e-177
159	TRAPPC6A	ENSG00000007255	170.066	-0.233991	0.205699	-1.13754	0.255312	0.612201
160	MATK	ENSG00000007264	0.486428	-0.671451	3.08303	-0.217789	0.827593	0.952393
161	CEACAM7	ENSG00000007306	2.09749	-0.00202834	1.61642	-0.00125483	0.998999	0.999658
162	CD79B	ENSG00000007312	5.78649	-0.0261133	1.06256	-0.0245758	0.980393	0.989508
163	SCN4A	ENSG00000007314	1.72397	-0.371868	1.93543	-0.192137	0.847635	0.952393
164	ST7L	ENSG00000007341	287.38	0.25204	0.167279	1.5067	0.131887	0.387649
165	TKTL1	ENSG00000007350	0.12925	-0.655305	4.08047	-0.160595	0.872412	0.952393
166	RPUSD1	ENSG00000007376	641.55	-0.444147	0.121009	-3.67035	0.000242215	0.00163888
167	RHBDF1	ENSG00000007384	3071.59	-0.0225335	0.0935447	-0.240884	0.809645	0.952393
168	LUC7L	ENSG00000007392	978.481	-0.172762	0.0958544	-1.80233	0.071493	0.241509
169	CACNA2D2	ENSG00000007402	13.875	0.100272	0.598768	0.167464	0.867005	0.952393
170	BAIAP3	ENSG00000007516	10.5413	-2.07375	0.77076	-2.69053	0.00713395	0.0343221
171	TSR3	ENSG00000007520	1368.15	0.106443	0.0888499	1.19801	0.230913	0.574396
172	PIGQ	ENSG00000007541	923.224	0.174916	0.134485	1.30063	0.193384	0.510394
173	CRAMP1	ENSG00000007545	465.082	-0.0208415	0.123716	-0.168463	0.866219	0.952393
174	TEAD3	ENSG00000007866	2728.09	0.343614	0.0885108	3.88217	0.00010353	0.000759242
175	SELE	ENSG00000007908	0.165721	1.26825	4.08047	0.310809	0.755946	0.936444
176	DNAJC11	ENSG00000007923	1437.39	0.401453	0.0804772	4.98841	6.08798e-07	6.33369e-06
177	FMO3	ENSG00000007933	7.53233	-0.736728	0.823523	-0.894606	0.370998	0.763657
178	MYLIP	ENSG00000007944	1088.2	-0.271894	0.0864003	-3.14691	0.00165004	0.00933351
179	NOX1	ENSG00000007952	7.89342	-1.51914	0.823854	-1.84395	0.0651906	0.224775
180	E2F2	ENSG00000007968	21.6454	-1.25876	0.500187	-2.51658	0.0118501	0.0533893
181	PSMB1	ENSG00000008018	4378.83	0.0918595	0.071133	1.29138	0.196573	0.51586
182	SYN1	ENSG00000008056	38.6109	-0.276169	0.341495	-0.808706	0.418685	0.810411
183	JARID2	ENSG00000008083	1073.72	-0.307407	0.089104	-3.44998	0.000560618	0.00352295
184	CDKL5	ENSG00000008086	387.754	-0.750919	0.130003	-5.77616	7.64269e-09	1.01166e-07
185	CAMK1G	ENSG00000008118	14.5845	0.475403	0.561876	0.846098	0.397498	0.790699
186	CDK11A	ENSG00000008128	70.3726	0.0191054	0.296736	0.0643853	0.948663	0.97271
187	NADK	ENSG00000008130	2710.96	0.00200081	0.0761086	0.0262889	0.979027	0.988811
188	TFAP2B	ENSG00000008196	2498.38	-0.465142	0.0685996	-6.78054	1.19727e-11	2.15705e-10
189	DLEC1	ENSG00000008226	9.17366	-0.416783	0.717373	-0.580985	0.561251	0.910523
190	CYTH3	ENSG00000008256	5490.04	-0.163629	0.0611618	-2.67535	0.0074652	0.0357214
191	ADAM22	ENSG00000008277	61.9006	-2.13931	0.417897	-5.11922	3.06801e-07	3.31535e-06
192	SYPL1	ENSG00000008282	4782.43	0.440451	0.0839298	5.24784	1.53889e-07	1.72928e-06
193	CYB561	ENSG00000008283	3527.57	0.459096	0.0806747	5.6907	1.26521e-08	1.63333e-07
194	SPAG9	ENSG00000008294	7662.08	0.419321	0.065002	6.45089	1.11194e-10	1.80054e-09
195	CELSR3	ENSG00000008300	110.912	1.01182	0.218981	4.6206	3.82635e-06	3.55551e-05
196	AASS	ENSG00000008311	735.03	-0.509998	0.0948256	-5.37828	7.52029e-08	8.80501e-07
197	PLEKHG6	ENSG00000008323	21.5663	1.30092	0.49839	2.61024	0.00904775	0.0422649
198	SS18L2	ENSG00000008324	359.499	-0.037985	0.12274	-0.309476	0.756959	0.937074
199	MPND	ENSG00000008382	172.858	-0.475279	0.177322	-2.68031	0.00735536	0.0352435
200	MGST1	ENSG00000008394	8052.81	0.413091	0.0678592	6.08747	1.14709e-09	1.67589e-08
201	CRY1	ENSG00000008405	555.421	-0.0939321	0.125621	-0.74774	0.454617	0.843772
202	PGLYRP1	ENSG00000008438	0.559126	2.76311	3.45105	0.800657	0.42333	0.812231
203	NFIX	ENSG00000008441	44386.3	0.111004	0.0835344	1.32884	0.183901	0.492418
204	ST3GAL1	ENSG00000008513	4050.89	0.443533	0.0700466	6.33198	2.4204e-10	3.78084e-09
205	MMP25	ENSG00000008516	4.38795	-1.60424	1.08793	-1.47458	0.140326	0.405379
206	IL32	ENSG00000008517	78.291	-2.15816	0.273044	-7.90406	2.69954e-15	6.60568e-14
207	PKD1	ENSG00000008710	5096.49	-0.189034	0.0987957	-1.91338	0.0556991	0.19801
208	MAPK8IP2	ENSG00000008735	13.0181	-1.50837	0.696334	-2.16616	0.0302986	0.119273
209	MED24	ENSG00000008838	1900.38	0.174828	0.099486	1.75731	0.0788652	0.261026
210	RHOBTB2	ENSG00000008853	904.167	-0.450482	0.0890566	-5.05838	4.22842e-07	4.4781e-06
211	HEATR5B	ENSG00000008869	1131.49	-0.111619	0.0811162	-1.37604	0.168809	0.463398
212	SEC62	ENSG00000008952	7363.74	-0.220041	0.0980506	-2.24416	0.0248222	0.10069
213	RPS20	ENSG00000008988	7459.38	0.171882	0.0610819	2.81395	0.00489365	0.024588
214	CSDE1	ENSG00000009307	38839.1	0.107436	0.0615935	1.74428	0.0811108	0.266862
215	UBE3C	ENSG00000009335	6697.89	-0.0711005	0.0592434	-1.20014	0.230085	0.572962
216	REV3L	ENSG00000009413	17507.5	-0.441046	0.0627163	-7.0324	2.0301e-12	3.93356e-11
217	TENM1	ENSG00000009694	10.1019	-0.101168	0.766132	-0.13205	0.894945	0.963072
218	MASP2	ENSG00000009724	24.122	-0.480688	0.429794	-1.11842	0.26339	0.623498
219	FAM76A	ENSG00000009780	364.752	0.209096	0.122239	1.71056	0.0871631	0.282225
220	TRAF3IP3	ENSG00000009790	4.72714	-1.05952	1.19462	-0.886911	0.375127	0.769271
221	POMT2	ENSG00000009830	1114.98	0.557979	0.0932183	5.98573	2.15428e-09	3.05621e-08
222	VTA1	ENSG00000009844	3095.16	-0.0205296	0.0754892	-0.271954	0.785658	0.952393
223	MLXIPL	ENSG00000009950	12.7283	-0.487026	0.600452	-0.811098	0.417309	0.808714
224	BAZ1B	ENSG00000009954	6409.81	-0.137949	0.0620595	-2.22284	0.0262263	0.105565
225	RANBP9	ENSG00000010017	3907.5	-0.0472591	0.066489	-0.710781	0.47722	0.864033
226	ETV7	ENSG00000010030	120.983	-1.6053	0.235923	-6.80434	1.01514e-11	1.84247e-10
227	SPRTN	ENSG00000010072	515.839	0.333973	0.108221	3.08604	0.0020284	0.0112498
228	METTL13	ENSG00000010165	1314.83	0.0303709	0.0824794	0.368224	0.712706	0.936444
229	DYRK4	ENSG00000010219	706.009	0.456106	0.0944373	4.82972	1.36725e-06	1.35935e-05
230	ZNF207	ENSG00000010244	3795.87	-0.146694	0.0641198	-2.28782	0.0221482	0.091309
231	UQCRC1	ENSG00000010256	4115.44	0.0372251	0.0733929	0.507203	0.612012	0.936444
232	STARD3NL	ENSG00000010270	2702.7	0.500331	0.0689722	7.25411	4.04321e-13	8.28286e-12
233	CD9	ENSG00000010278	7585.68	0.103336	0.0605863	1.70561	0.0880815	0.284187
234	NCAPD2	ENSG00000010292	2520.41	-0.74618	0.0701557	-10.636	2.02536e-26	1.00589e-24
235	IFFO1	ENSG00000010295	2313.74	-0.518428	0.0788397	-6.57572	4.84184e-11	8.17285e-10
236	GIPR	ENSG00000010310	88.1083	-0.995618	0.242101	-4.1124	3.91564e-05	0.000308474
237	PHF7	ENSG00000010318	139.94	0.419913	0.206909	2.02946	0.042412	0.158472
238	SEMA3G	ENSG00000010319	1.7769	-4.12616	1.88857	-2.1848	0.0289032	0.11463
239	NISCH	ENSG00000010322	4632.86	-0.0590737	0.0979381	-0.603174	0.546393	0.908765
240	STAB1	ENSG00000010327	0.12925	-0.655305	4.08047	-0.160595	0.872412	0.952393
241	FUZ	ENSG00000010361	220.678	0.0473551	0.156265	0.303044	0.761856	0.940576
242	SLC6A13	ENSG00000010379	1.2917	0.51683	2.14693	0.240729	0.809765	0.952393
243	IDS	ENSG00000010404	4603.24	0.0202781	0.0687918	0.294774	0.768166	0.944265
244	PRSS3	ENSG00000010438	334.885	-1.49227	0.133334	-11.1919	4.46624e-29	2.57577e-27
245	ZNF200	ENSG00000010539	338.635	-0.0937646	0.145155	-0.645962	0.518304	0.892675
246	CD4	ENSG00000010610	20.111	-0.770359	0.483189	-1.59432	0.110864	0.339296
247	LRRC23	ENSG00000010626	260.761	0.0902715	0.147835	0.610622	0.54145	0.905641
248	BTK	ENSG00000010671	0.912682	-0.56723	2.43887	-0.232579	0.816089	0.952393
249	HFE	ENSG00000010704	1155.41	-0.156302	0.0851099	-1.83647	0.0662876	0.22789
250	SCMH1	ENSG00000010803	1616.76	0.0223057	0.0763694	0.292077	0.770228	0.945472
251	FYN	ENSG00000010810	4455.62	0.00647123	0.0602058	0.107485	0.914404	0.967841
252	HIVEP2	ENSG00000010818	2501.11	-0.0436699	0.0722831	-0.604151	0.545743	0.908765
253	FMO1	ENSG00000010932	20.0313	-1.24077	0.506594	-2.44924	0.0143158	0.0629217
254	ELOA	ENSG00000011007	4089.25	0.575983	0.0625103	9.21421	3.13572e-20	1.05972e-18
255	LYPLA2	ENSG00000011009	1057.18	0.418472	0.108979	3.83993	0.000123071	0.000887023
256	CLCN6	ENSG00000011021	1258.02	0.442017	0.0934643	4.72926	2.25345e-06	2.16798e-05
257	MRC2	ENSG00000011028	33557.6	-0.163668	0.0801548	-2.04189	0.041162	0.154473
258	TSPAN9	ENSG00000011105	1480.7	-2.20094	0.0859521	-25.6066	1.28946e-144	1.41552e-141
259	BTBD7	ENSG00000011114	2578.59	-0.0210344	0.0707608	-0.29726	0.766268	0.942951
260	APBA3	ENSG00000011132	463.962	-0.151549	0.14817	-1.02281	0.306399	0.684121
261	MKS1	ENSG00000011143	267.708	0.465305	0.151215	3.07711	0.00209019	0.0115603
262	ABHD5	ENSG00000011198	1724.62	0.64007	0.0825333	7.75529	8.81442e-15	2.09252e-13
263	ANOS1	ENSG00000011201	0.792134	2.07252	2.81457	0.736354	0.461515	0.850433
264	AKAP8L	ENSG00000011243	1321.82	0.078696	0.0903803	0.870721	0.383907	0.778996
265	MBTD1	ENSG00000011258	872.784	0.0644793	0.0953732	0.676074	0.498993	0.881644
266	UTP18	ENSG00000011260	1561.44	0.422107	0.0807447	5.22767	1.71655e-07	1.9154e-06
267	RNF216	ENSG00000011275	3741.99	0.295418	0.0693171	4.26183	2.02755e-05	0.000167786
268	TTC19	ENSG00000011295	820.401	-0.101983	0.0937789	-1.08748	0.276825	0.641437
269	PTBP1	ENSG00000011304	9469.22	0.0352312	0.0701381	0.502313	0.615448	0.936444
270	DPF1	ENSG00000011332	49.2913	-1.371	0.329089	-4.16606	3.09916e-05	0.000248268
271	SYT7	ENSG00000011347	1063.21	-0.270522	0.0931186	-2.90514	0.00367092	0.0190518
272	LARS2	ENSG00000011376	1236.07	0.0719765	0.0981859	0.733064	0.46352	0.852636
273	PIK3C2A	ENSG00000011405	4224.76	-0.0925435	0.0859239	-1.07704	0.281462	0.647845
274	PLAUR	ENSG00000011422	1506.15	0.735853	0.0898564	8.18921	2.62939e-16	6.88944e-15
275	ANLN	ENSG00000011426	1384.69	-1.99088	0.103619	-19.2134	2.8616e-82	1.03522e-79
276	WIZ	ENSG00000011451	4537.26	0.360074	0.0959179	3.75398	0.000174051	0.00121698
277	RABGAP1	ENSG00000011454	7217.7	-0.512953	0.0629568	-8.14769	3.7094e-16	9.63202e-15
278	DCN	ENSG00000011465	33603.2	-0.596581	0.0595144	-10.0242	1.19382e-23	5.02051e-22
279	QPCTL	ENSG00000011478	419.984	0.126286	0.12662	0.997362	0.318589	0.70145
280	PPP5C	ENSG00000011485	2148.63	0.1928	0.0859265	2.24377	0.024847	0.100739
281	CEP68	ENSG00000011523	886.417	-0.468632	0.0931455	-5.03118	4.8747e-07	5.13691e-06
282	MAP4K3	ENSG00000011566	1720.05	-0.0602877	0.0827825	-0.728266	0.466451	0.855531
283	ZBTB32	ENSG00000011590	3.99296	-0.552288	1.05352	-0.52423	0.600119	0.931259
284	LDAF1	ENSG00000011638	1615.22	0.398131	0.083829	4.74932	2.041e-06	1.97794e-05
285	BRCA1	ENSG00000012048	330.703	-0.685689	0.137197	-4.99785	5.79717e-07	6.05488e-06
286	ERCC1	ENSG00000012061	2783.84	0.374741	0.0799533	4.687	2.77245e-06	2.63544e-05
287	CD22	ENSG00000012124	3.45492	-0.57397	1.22574	-0.468264	0.639596	0.936444
288	SEMA3B	ENSG00000012171	5038.97	-0.060218	0.0852654	-0.706242	0.480037	0.866719
289	MBTPS2	ENSG00000012174	2213.78	0.26377	0.0747819	3.52719	0.000419992	0.00271868
290	PRICKLE3	ENSG00000012211	408.865	0.0998562	0.129599	0.770501	0.441003	0.829216
291	EXTL3	ENSG00000012232	3801.76	0.196084	0.0725823	2.70155	0.00690181	0.0333338
292	ELOVL5	ENSG00000012660	8180.29	0.258111	0.073309	3.52086	0.000430144	0.00277593
293	CALCOCO1	ENSG00000012822	6522.65	-0.0450936	0.0828692	-0.544153	0.586336	0.922624
294	UBR7	ENSG00000012963	861.027	-0.492325	0.0930736	-5.28963	1.22563e-07	1.39555e-06
295	MAP4K5	ENSG00000012983	4572.27	-0.513564	0.0864837	-5.93827	2.88042e-09	4.02184e-08
296	EHD3	ENSG00000013016	3711.99	-1.02398	0.0732961	-13.9705	2.36055e-44	2.61841e-42
297	PSMC4	ENSG00000013275	3024.58	0.27481	0.0750583	3.66129	0.000250951	0.00169187
298	MAN2B2	ENSG00000013288	5427.72	-0.417419	0.0703772	-5.93117	3.00782e-09	4.18505e-08
299	SLC7A14	ENSG00000013293	584.366	-1.04974	0.122277	-8.58492	9.09027e-18	2.6189e-16
300	CLDN11	ENSG00000013297	14342.7	-0.99056	0.0808062	-12.2585	1.51346e-34	1.13903e-32
301	SLC25A39	ENSG00000013306	3325.26	0.348969	0.0901053	3.8729	0.000107547	0.00078617
302	MVP	ENSG00000013364	14763.9	0.0136542	0.0630292	0.216633	0.828494	0.952393
303	NUB1	ENSG00000013374	2864.58	0.0826223	0.065544	1.26056	0.207467	0.534956
304	PGM3	ENSG00000013375	3837.48	-0.123481	0.081882	-1.50803	0.131546	0.386897
305	RWDD2A	ENSG00000013392	377.061	-0.0727538	0.146055	-0.498125	0.618396	0.936444
306	CLK1	ENSG00000013441	1278.66	-0.421587	0.0878091	-4.80118	1.57736e-06	1.55514e-05
307	POLR3B	ENSG00000013503	1228.16	-0.141065	0.0893509	-1.57878	0.114387	0.347638
308	ANGEL1	ENSG00000013523	705.454	0.330249	0.102594	3.219	0.00128638	0.00745395
309	RNF14	ENSG00000013561	2215.15	0.145485	0.0724928	2.0069	0.0447607	0.165808
310	DNASE1L1	ENSG00000013563	357.353	-1.03703	0.141452	-7.33137	2.27813e-13	4.78391e-12
311	DDX11	ENSG00000013573	107.76	-0.816447	0.218394	-3.73841	0.000185185	0.00128608
312	HEBP1	ENSG00000013583	2514.32	0.387044	0.0710323	5.44885	5.06966e-08	6.06284e-07
313	GPRC5A	ENSG00000013588	12807.9	1.94732	0.071728	27.1486	2.62901e-162	3.8043e-159
314	MAMLD1	ENSG00000013619	1302.55	-1.00054	0.0922254	-10.8489	2.01868e-27	1.05872e-25
315	TACC3	ENSG00000013810	589.837	-1.05104	0.107561	-9.77155	1.4916e-22	5.87685e-21
316	UFL1	ENSG00000014123	2253.8	0.0321563	0.0849162	0.378683	0.704923	0.936444
317	POLA2	ENSG00000014138	375.03	-0.174056	0.120177	-1.44833	0.147525	0.420777
318	ZC3H3	ENSG00000014164	918.748	0.038715	0.129836	0.298184	0.765563	0.942707
319	CAPN1	ENSG00000014216	8329.7	-0.230096	0.0857553	-2.68317	0.00729289	0.0349916
320	ACP3	ENSG00000014257	12.6973	0.0895727	0.590841	0.151602	0.879501	0.955184
321	MDH1	ENSG00000014641	4854.57	0.0459833	0.0629773	0.730157	0.465294	0.854296
322	SLC30A9	ENSG00000014824	4297.5	0.0953415	0.0868855	1.09732	0.2725	0.636187
323	MTMR11	ENSG00000014914	729.714	-0.80987	0.107523	-7.53205	4.99482e-14	1.10501e-12
324	COX15	ENSG00000014919	1601.35	0.204791	0.082844	2.47201	0.0134355	0.059571
325	CCDC88C	ENSG00000015133	210.512	0.0795624	0.154871	0.513734	0.607438	0.936444
326	YAF2	ENSG00000015153	468.511	-0.272233	0.117366	-2.31952	0.0203667	0.0851555
327	ZMYND11	ENSG00000015171	5342.33	-0.00657534	0.0734843	-0.0894795	0.928701	0.967841
328	WAS	ENSG00000015285	9.27868	-1.2118	0.773359	-1.56694	0.11713	0.353946
329	DPEP1	ENSG00000015413	0.405988	2.28474	3.91914	0.58297	0.559914	0.910523
330	BID	ENSG00000015475	1223.49	-0.256784	0.0866358	-2.96395	0.00303721	0.0160961
331	MATR3	ENSG00000015479	36.1178	0.0925238	0.390581	0.236888	0.812744	0.952393
332	NPC1L1	ENSG00000015520	2.899	-1.50147	1.35472	-1.10832	0.267722	0.629905
333	XYLT2	ENSG00000015532	1834.47	-0.811423	0.0838416	-9.67805	3.73763e-22	1.43014e-20
334	STMN4	ENSG00000015592	0.15218	-0.655305	4.08047	-0.160595	0.872412	0.952393
335	NUDCD3	ENSG00000015676	2757.85	0.373406	0.0746703	5.00073	5.71127e-07	5.96908e-06
336	CHDH	ENSG00000016391	238.666	-1.35951	0.161611	-8.41222	4.0233e-17	1.11279e-15
337	IL20RA	ENSG00000016402	9.56284	-0.360512	0.785353	-0.459045	0.646202	0.936444
338	CLCA1	ENSG00000016490	0.317901	0.306477	3.93105	0.077963	0.937857	0.967841
339	CLCA4	ENSG00000016602	0.47008	-0.614465	3.39668	-0.180901	0.856445	0.952393
340	GLT8D1	ENSG00000016864	3560.39	-0.129257	0.0631218	-2.04774	0.0405858	0.152724
341	ATP2C1	ENSG00000017260	7457.61	-0.264315	0.0775373	-3.40888	0.000652308	0.00403855
342	IGF1	ENSG00000017427	2.53649	1.01602	1.52894	0.664526	0.506354	0.884677
343	SLC38A5	ENSG00000017483	665.176	-0.657111	0.102066	-6.43808	1.20992e-10	1.9432e-09
344	RALBP1	ENSG00000017797	3996.18	0.0404363	0.061117	0.661621	0.508214	0.886389
345	RUFY3	ENSG00000018189	1283.93	0.0278506	0.0808682	0.344395	0.730549	0.936444
346	CNTN1	ENSG00000018236	33.8766	-1.50726	0.402591	-3.74391	0.00018118	0.00126073
347	SLC11A1	ENSG00000018280	12.8341	0.122938	0.653075	0.188245	0.850685	0.952393
348	WWTR1	ENSG00000018408	7517.75	0.287231	0.0674089	4.26103	2.03487e-05	0.000168348
349	AGPS	ENSG00000018510	3110.51	0.168109	0.0765162	2.19704	0.0280176	0.111716
350	STEEP1	ENSG00000018610	587.61	0.281678	0.103068	2.73293	0.00627736	0.030655
351	ATP1A2	ENSG00000018625	3.7146	0.304346	1.0952	0.277891	0.781096	0.952393
352	TTC27	ENSG00000018699	908.899	-0.0572127	0.0867503	-0.659511	0.509568	0.887682
353	ZNF582	ENSG00000018869	151.206	0.0860979	0.185915	0.463104	0.64329	0.936444
354	VSIG2	ENSG00000019102	0.608719	-2.57841	3.34603	-0.770588	0.440951	0.829216
355	PHLDB1	ENSG00000019144	5074.5	-0.520024	0.0837569	-6.20873	5.34139e-10	8.0551e-09
356	MARCO	ENSG00000019169	6.3297	-2.28034	0.99493	-2.29196	0.0219078	0.0905172
357	CYP24A1	ENSG00000019186	1.58225	-0.7973	1.72448	-0.462343	0.643836	0.936444
358	PRDM11	ENSG00000019485	619.505	-0.471159	0.114216	-4.12517	3.70459e-05	0.000292863
359	SNAI2	ENSG00000019549	4465.61	-0.617437	0.0637849	-9.67998	3.66789e-22	1.40514e-20
360	CD74	ENSG00000019582	16.899	-1.22439	0.569319	-2.15061	0.0315068	0.123221
361	HGF	ENSG00000019991	813.274	-0.862752	0.0992088	-8.69632	3.42806e-18	1.01236e-16
362	ZRANB1	ENSG00000019995	969.814	0.127871	0.0952334	1.34271	0.179366	0.482886
363	NCDN	ENSG00000020129	2748.82	0.637974	0.0925069	6.8965	5.32995e-12	9.91116e-11
364	ADGRA2	ENSG00000020181	14069.6	-0.324765	0.10663	-3.04572	0.00232125	0.0126906
365	CCT8L1P	ENSG00000020219	3.57446	0.215644	1.32751	0.162442	0.870958	0.952393
366	ZFP64	ENSG00000020256	799.538	-0.445635	0.0921041	-4.83838	1.30899e-06	1.30346e-05
367	MNAT1	ENSG00000020426	639.245	0.00378943	0.131374	0.0288446	0.976989	0.987732
368	SAMD4A	ENSG00000020577	3525.04	-0.352091	0.0702211	-5.01403	5.33008e-07	5.59271e-06
369	RUNX3	ENSG00000020633	0.998348	-0.890735	2.40369	-0.37057	0.710958	0.936444
370	MRE11	ENSG00000020922	487.343	-0.19873	0.120304	-1.6519	0.0985555	0.310456
371	PLEKHB1	ENSG00000021300	8.2412	-1.30303	0.798754	-1.63133	0.102821	0.320064
372	SERPINB1	ENSG00000021355	1541.98	0.0503018	0.0794024	0.633505	0.526404	0.897209
373	CYP3A43	ENSG00000021461	0.12925	-0.655305	4.08047	-0.160595	0.872412	0.952393
374	SLC7A9	ENSG00000021488	2.16939	1.96708	1.60212	1.2278	0.219523	0.555392
375	SPAST	ENSG00000021574	864.326	-0.383837	0.0939173	-4.08697	4.37044e-05	0.000340928
376	NRXN3	ENSG00000021645	166.432	0.129331	0.193225	0.669326	0.503288	0.884677
377	OSBPL5	ENSG00000021762	2441.82	-0.328143	0.0951211	-3.44973	0.000561137	0.00352482
378	AQR	ENSG00000021776	2332.17	-0.303344	0.0793113	-3.82473	0.000130918	0.00094017
379	CPS1	ENSG00000021826	1022.52	-1.76598	0.106288	-16.6149	5.43289e-62	1.07426e-59
380	FHL1	ENSG00000022267	11713.6	-0.485616	0.0728005	-6.6705	2.54925e-11	4.42506e-10
381	RTF2	ENSG00000022277	3623.97	-0.668985	0.0633352	-10.5626	4.44192e-26	2.16221e-24
382	NLRP2	ENSG00000022556	0.743041	0.276942	2.88205	0.096092	0.923447	0.967841
383	SLC45A4	ENSG00000022567	342.34	-0.320776	0.142289	-2.2544	0.0241711	0.0983745
384	RNF10	ENSG00000022840	8732.52	0.265662	0.0661335	4.01705	5.89301e-05	0.000451079
385	ZNF839	ENSG00000022976	217.551	0.374035	0.164827	2.26925	0.0232531	0.095148
386	ZDHHC6	ENSG00000023041	1105.95	-0.875843	0.0828283	-10.5742	3.92482e-26	1.92226e-24
387	GRAMD1B	ENSG00000023171	676.622	-0.73555	0.103738	-7.09048	1.33647e-12	2.63772e-11
388	RNH1	ENSG00000023191	12109	-0.217164	0.0743347	-2.92143	0.00348426	0.0181898
389	NDUFS1	ENSG00000023228	3935.83	-0.0144215	0.0653482	-0.220687	0.825336	0.952393
390	RB1CC1	ENSG00000023287	5650.77	0.0432783	0.0838113	0.516378	0.60559	0.936327
391	ERP44	ENSG00000023318	3759.36	0.418494	0.0649971	6.43865	1.20537e-10	1.93705e-09
392	ALAS1	ENSG00000023330	1967.99	0.426906	0.0782956	5.45249	4.96685e-08	5.95554e-07
393	BIRC3	ENSG00000023445	300.638	-0.293537	0.142117	-2.06546	0.0388796	0.147296
394	AKAP11	ENSG00000023516	4734.35	0.0397247	0.0750126	0.529574	0.596407	0.928532
395	GLRX2	ENSG00000023572	969.14	0.508601	0.112119	4.53625	5.72632e-06	5.18774e-05
396	SNAPC1	ENSG00000023608	407.647	-0.0378792	0.156126	-0.24262	0.8083	0.952393
397	DERA	ENSG00000023697	977.35	0.0373948	0.089578	0.417455	0.676346	0.936444
398	STRAP	ENSG00000023734	6772.89	0.280418	0.0718281	3.90402	9.4608e-05	0.000697671
399	ABCC2	ENSG00000023839	41.4888	0.542032	0.331754	1.63384	0.102293	0.318702
400	DEF6	ENSG00000023892	28.762	-1.66842	0.439305	-3.79786	0.000145953	0.00103599
401	PLEKHO1	ENSG00000023902	1959.96	0.415457	0.0782811	5.30725	1.11292e-07	1.27445e-06
402	GCLM	ENSG00000023909	3487.82	0.421204	0.0782596	5.38214	7.36049e-08	8.63062e-07
403	UBR2	ENSG00000024048	3343.45	0.21799	0.066893	3.25878	0.00111892	0.0065697
404	EHD2	ENSG00000024422	35129.5	-0.136547	0.0853141	-1.60052	0.109483	0.336136
405	DEPDC1	ENSG00000024526	256.417	-3.78264	0.208788	-18.1172	2.33336e-73	6.45934e-71
406	CCDC28A	ENSG00000024862	606.933	0.245052	0.120027	2.04164	0.0411873	0.154527
407	RRAGD	ENSG00000025039	240.266	1.08038	0.150095	7.19801	6.10985e-13	1.23418e-11
408	HSF2	ENSG00000025156	492.529	0.0790914	0.114256	0.692228	0.488794	0.875085
409	PHF20	ENSG00000025293	2646.64	-0.412314	0.0700107	-5.88931	3.87822e-09	5.33088e-08
410	HSD17B6	ENSG00000025423	8.38342	-1.18429	0.755129	-1.56833	0.116804	0.353296
411	NR1H3	ENSG00000025434	388.005	0.110675	0.139224	0.794947	0.426644	0.815651
412	TYMP	ENSG00000025708	564.639	-0.391076	0.129519	-3.01944	0.00253243	0.0137389
413	NCAPH2	ENSG00000025770	657.563	-0.232953	0.0997141	-2.33621	0.0194804	0.0821512
414	TOMM34	ENSG00000025772	808.484	-1.00003	0.0920154	-10.868	1.63679e-27	8.61278e-26
415	SEC63	ENSG00000025796	4927.33	-0.63865	0.0689883	-9.25736	2.09549e-20	7.16541e-19
416	KPNA6	ENSG00000025800	3336.4	-0.14836	0.0695163	-2.13417	0.0328285	0.127528
417	VIM	ENSG00000026025	165527	0.167563	0.0556755	3.00964	0.00261557	0.0141514
418	RTEL1-TNFRSF6B	ENSG00000026036	63.6248	-0.394003	0.304022	-1.29597	0.194986	0.513091
419	FAS	ENSG00000026103	3330.98	0.11726	0.075589	1.55129	0.120833	0.362202
420	RNASET2	ENSG00000026297	372.344	-0.660371	0.127906	-5.16292	2.43126e-07	2.66434e-06
421	CD44	ENSG00000026508	73585.9	0.212996	0.0564343	3.77423	0.000160499	0.00112917
422	KCNG1	ENSG00000026559	213.191	0.3547	0.166175	2.13449	0.0328025	0.127443
423	AGPAT4	ENSG00000026652	520.069	-0.283743	0.123734	-2.29318	0.0218378	0.0902928
424	BTN3A1	ENSG00000026950	1708.95	0.0253151	0.0754093	0.335703	0.737095	0.936444
425	MIPEP	ENSG00000027001	997.725	-0.112472	0.0887466	-1.26734	0.205035	0.530889
426	PRKCH	ENSG00000027075	28.6627	-0.411303	0.45507	-0.903823	0.366089	0.759478
427	INSRR	ENSG00000027644	18.6363	-0.828669	0.512901	-1.61565	0.106169	0.328114
428	IFNGR1	ENSG00000027697	3134.71	0.0555249	0.0726138	0.764661	0.444474	0.832244
429	B4GALT7	ENSG00000027847	1205.59	0.569623	0.105157	5.41689	6.06463e-08	7.1799e-07
430	SH2D2A	ENSG00000027869	20.531	1.41696	0.528172	2.68276	0.00730184	0.0350293
431	VRK2	ENSG00000028116	460.696	0.0793934	0.123678	0.641936	0.520915	0.893794
432	TNFRSF1B	ENSG00000028137	882.727	-1.34284	0.0954136	-14.0739	5.49369e-45	6.24613e-43
433	VEZT	ENSG00000028203	3244.24	0.211312	0.0683807	3.09023	0.00200002	0.0111079
434	POU2F2	ENSG00000028277	270.358	-0.785465	0.160948	-4.88024	1.05959e-06	1.06679e-05
435	BRD9	ENSG00000028310	1093.02	-0.162211	0.0859946	-1.8863	0.0592549	0.208233
436	SNX1	ENSG00000028528	5700.2	0.138574	0.0613215	2.25979	0.0238341	0.0971897
437	TBPL1	ENSG00000028839	1189.99	-0.209439	0.0796287	-2.6302	0.00853348	0.0401631
438	ARNTL2	ENSG00000029153	661.494	0.0817593	0.115301	0.709092	0.478267	0.864958
439	BCLAF1	ENSG00000029363	3645.83	-0.162225	0.0998862	-1.62409	0.104356	0.323757
440	SLC39A9	ENSG00000029364	4081.09	0.536886	0.0609011	8.81571	1.18929e-18	3.61615e-17
441	ANK1	ENSG00000029534	1473.26	-1.38379	0.0805715	-17.1747	4.10752e-66	9.14425e-64
442	IBSP	ENSG00000029559	0.186375	1.26825	4.08047	0.310809	0.755946	0.936444
443	TFB1M	ENSG00000029639	210.776	0.243783	0.161888	1.50588	0.132099	0.388164
444	RABEP1	ENSG00000029725	4630.7	-0.0462493	0.0780122	-0.592847	0.553284	0.910523
445	HMGB3	ENSG00000029993	406.955	-0.138496	0.133657	-1.03621	0.300106	0.675807
446	NUP160	ENSG00000030066	1289.44	-2.03372	0.0916263	-22.1958	3.77294e-109	2.40223e-106
447	BAK1	ENSG00000030110	338.817	0.398284	0.131464	3.02962	0.00244864	0.0133298
448	MUSK	ENSG00000030304	46.5482	0.76585	0.335982	2.27943	0.0226413	0.0930046
449	IKZF2	ENSG00000030419	524.124	-0.155803	0.107013	-1.45592	0.145414	0.416264
450	GRN	ENSG00000030582	20256.5	-0.000174549	0.0939179	-0.00185853	0.998517	0.999296
451	FAM13B	ENSG00000031003	3304.13	-0.165121	0.0819363	-2.01524	0.0438797	0.163208
452	ARHGAP31	ENSG00000031081	2716.21	0.00623449	0.0714924	0.087205	0.930509	0.967841
453	CENPQ	ENSG00000031691	246.091	-0.161631	0.154738	-1.04454	0.296234	0.670121
454	SARS1	ENSG00000031698	11970.5	-0.0184153	0.0583033	-0.315853	0.752114	0.936444
455	RANBP3	ENSG00000031823	2494.61	0.10009	0.082572	1.21216	0.225452	0.565227
456	ARID4A	ENSG00000032219	1039.11	0.0466938	0.112157	0.416327	0.677171	0.936444
457	EIPR1	ENSG00000032389	593.066	-0.187679	0.103592	-1.81171	0.0700314	0.238062
458	PNPLA6	ENSG00000032444	3461.29	-0.235508	0.0828758	-2.8417	0.00448733	0.0227983
459	IFT88	ENSG00000032742	674.568	-0.349681	0.10112	-3.45808	0.000544041	0.00343097
460	ALG1	ENSG00000033011	699.555	0.458091	0.0995747	4.60047	4.21531e-06	3.88856e-05
461	ZCCHC8	ENSG00000033030	836.993	0.457207	0.0999175	4.57584	4.74308e-06	4.34146e-05
462	ABCF2	ENSG00000033050	829.416	-0.0343889	0.0933174	-0.368515	0.712489	0.936444
463	CHPF2	ENSG00000033100	8669.62	0.596393	0.0817486	7.29546	2.9764e-13	6.18496e-12
464	LRRC7	ENSG00000033122	7.60295	-1.17618	0.799817	-1.47057	0.141408	0.407655
465	FUT8	ENSG00000033170	2430.58	-0.203151	0.0713092	-2.84887	0.00438743	0.0223443
466	UBA6	ENSG00000033178	2092.33	-0.733984	0.0881237	-8.32901	8.15198e-17	2.20679e-15
467	GAB2	ENSG00000033327	980.753	0.540951	0.0962841	5.61828	1.92873e-08	2.44236e-07
468	ATP6V0A1	ENSG00000033627	2563.67	1.19601	0.0740774	16.1454	1.22376e-58	2.26503e-56
469	PIAS1	ENSG00000033800	1772.05	-0.0388331	0.0821698	-0.472596	0.636502	0.936444
470	SLC4A7	ENSG00000033867	6366.89	0.264911	0.0716661	3.69646	0.000218624	0.00149386
471	APBA2	ENSG00000034053	88.3888	-0.714533	0.242787	-2.94304	0.00325003	0.0171016
472	MAP2K3	ENSG00000034152	2789.8	0.317034	0.0818489	3.87341	0.000107323	0.000784712
473	CLXN	ENSG00000034239	25.0852	-0.0777861	0.463196	-0.167934	0.866636	0.952393
474	TMSB10	ENSG00000034510	54309.6	0.124084	0.069982	1.77308	0.0762154	0.253879
475	ASTE1	ENSG00000034533	233.93	-0.0199198	0.157011	-0.126868	0.899045	0.965334
476	RNF19A	ENSG00000034677	2214.19	-0.145214	0.0816202	-1.77915	0.0752155	0.251219
477	PEX3	ENSG00000034693	559.51	0.0214953	0.118962	0.18069	0.856611	0.952393
478	GABARAPL2	ENSG00000034713	2471.24	0.120919	0.077807	1.55409	0.120164	0.360685
479	SH3YL1	ENSG00000035115	1099.32	0.119674	0.100198	1.19438	0.23233	0.576909
480	FAM136A	ENSG00000035141	1378.68	0.342973	0.0911838	3.76134	0.000169007	0.00118534
481	VCL	ENSG00000035403	23315.4	0.00145792	0.0531037	0.0274542	0.978097	0.988314
482	DEPDC1B	ENSG00000035499	70.7544	-1.59766	0.275519	-5.79872	6.68239e-09	8.90845e-08
483	DAPK2	ENSG00000035664	96.8785	-0.786558	0.234501	-3.35418	0.000796018	0.00482507
484	NSMAF	ENSG00000035681	4855.9	0.0433072	0.0676273	0.640381	0.521925	0.893794
485	ADSS2	ENSG00000035687	2435.84	0.250133	0.0838549	2.98292	0.00285511	0.0152376
486	TIMP2	ENSG00000035862	78897.6	0.255759	0.0664299	3.85006	0.000118087	0.000854192
487	RFC1	ENSG00000035928	2717.73	0.052152	0.0835691	0.624058	0.532589	0.902149
488	TBC1D23	ENSG00000036054	2619.54	-0.262922	0.0934762	-2.81271	0.00491258	0.0246636
489	CUL3	ENSG00000036257	3974.46	0.162689	0.0842299	1.93149	0.0534221	0.191412
490	MYOM2	ENSG00000036448	30.2356	0.257806	0.416295	0.619288	0.535727	0.903368
491	CYP46A1	ENSG00000036530	19.7292	-0.411303	0.48072	-0.855598	0.39222	0.785427
492	ZZZ3	ENSG00000036549	2729.17	-0.736139	0.076565	-9.61456	6.94081e-22	2.62112e-20
493	USP2	ENSG00000036672	59.9644	0.863091	0.298056	2.89573	0.00378275	0.0195716
494	TUBG2	ENSG00000037042	336.62	-0.846528	0.14189	-5.96608	2.43021e-09	3.42933e-08
495	RPL26L1	ENSG00000037241	344.438	0.488537	0.138581	3.52529	0.000423023	0.00273607
496	FLT4	ENSG00000037280	3.16702	-2.9959	1.50864	-1.98583	0.0470521	0.172649
497	NSUN2	ENSG00000037474	2640.46	-0.00339541	0.0689736	-0.0492277	0.960738	0.978316
498	FBXO42	ENSG00000037637	1092.48	0.175785	0.0932102	1.8859	0.0593084	0.208352
499	MFAP3	ENSG00000037749	1313.35	0.95529	0.0993113	9.61915	6.63784e-22	2.51267e-20
500	MRI1	ENSG00000037757	359.805	0.252255	0.125343	2.01252	0.0441652	0.164002
501	METTL1	ENSG00000037897	329.542	0.630662	0.144923	4.3517	1.35086e-05	0.000114771
502	HOXC8	ENSG00000037965	2.03317	-0.802874	1.65036	-0.486483	0.626625	0.936444
503	AGA	ENSG00000038002	686.24	0.351059	0.101947	3.44353	0.000574182	0.0036025
504	PI4K2B	ENSG00000038210	681.173	-0.555641	0.151223	-3.67432	0.000238485	0.00161673
505	BOD1L1	ENSG00000038219	4631.9	0.162622	0.0710457	2.28897	0.022081	0.0911025
506	MAT2B	ENSG00000038274	2697.23	-0.0628904	0.0730722	-0.86066	0.389425	0.783863
507	TLL1	ENSG00000038295	0.372751	2.17805	4.03684	0.539545	0.589511	0.922624
508	EDC4	ENSG00000038358	1826.07	0.194914	0.0902931	2.15869	0.0308746	0.121293
509	TRIO	ENSG00000038382	10198.4	-0.160781	0.0595783	-2.69864	0.00696225	0.0335874
510	VCAN	ENSG00000038427	16357.7	-0.660043	0.0601984	-10.9645	5.66332e-28	3.05062e-26
511	CLEC16A	ENSG00000038532	1160.83	-0.152937	0.100826	-1.51684	0.129307	0.382005
512	MSR1	ENSG00000038945	82.8603	0.861629	0.259664	3.31824	0.000905858	0.00541457
513	CDH1	ENSG00000039068	6.74186	-0.0961233	0.816677	-0.1177	0.906305	0.966313
514	MTREX	ENSG00000039123	2692.02	-0.48435	0.0787965	-6.14685	7.90364e-10	1.17302e-08
515	DNAH5	ENSG00000039139	115.875	-0.0363005	0.227492	-0.159568	0.873221	0.952803
516	ZFYVE16	ENSG00000039319	1970.54	-1.39568	0.0915496	-15.245	1.77626e-52	2.66732e-50
517	RIPOR1	ENSG00000039523	3633.24	-0.265542	0.0812409	-3.26857	0.00108093	0.00636575
518	C6	ENSG00000039537	2.82961	0.0213263	1.34627	0.0158411	0.987361	0.993321
519	RAI14	ENSG00000039560	6921.44	-0.598343	0.065786	-9.0953	9.43281e-20	3.06735e-18
520	SOX30	ENSG00000039600	2.32091	0.820922	1.42661	0.575434	0.564998	0.91266
521	PNKP	ENSG00000039650	864.33	-0.313816	0.0926826	-3.38593	0.000709385	0.00434879
522	BEST2	ENSG00000039987	1.0234	0.100906	2.34313	0.0430648	0.96565	0.981278
523	PHLPP2	ENSG00000040199	1000.49	-1.76838	0.0972455	-18.1847	6.8181e-74	1.90398e-71
524	SPDL1	ENSG00000040275	943.423	-0.26349	0.0864754	-3.04699	0.00231147	0.0126414
525	STAU2	ENSG00000040341	1233.37	-0.291018	0.0912468	-3.18935	0.00142592	0.00818989
526	SLC66A1	ENSG00000040487	1025.82	0.9825	0.111306	8.82702	1.07501e-18	3.28119e-17
527	CTNS	ENSG00000040531	1496.83	1.00979	0.0980355	10.3003	7.02662e-25	3.1865e-23
528	RTN4R	ENSG00000040608	8.38038	-0.547566	0.762522	-0.718098	0.472697	0.860149
529	PHF23	ENSG00000040633	2595.66	0.0991238	0.0816373	1.2142	0.224672	0.564162
530	CDH10	ENSG00000040731	1493.74	0.221486	0.0785905	2.81823	0.00482895	0.0243012
531	INPP4A	ENSG00000040933	1164.77	-0.339551	0.0807818	-4.2033	2.63046e-05	0.000213135
532	RAB27B	ENSG00000041353	247.547	0.498485	0.157845	3.15807	0.00158816	0.0090268
533	PSMA4	ENSG00000041357	4868.16	0.110754	0.0779295	1.42121	0.155257	0.436075
534	MYO16	ENSG00000041515	8.53682	-0.552683	0.837048	-0.660277	0.509076	0.88711
535	LSG1	ENSG00000041802	1431.97	0.208327	0.0784097	2.65691	0.0078861	0.0374596
536	PARP3	ENSG00000041880	929.286	-0.116007	0.111443	-1.04095	0.297899	0.672836
537	TNC	ENSG00000041982	8297.34	-0.234886	0.066997	-3.50592	0.000455037	0.00292118
538	THAP3	ENSG00000041988	397.356	0.0304771	0.136262	0.223666	0.823017	0.952393
539	RIPOR3	ENSG00000042062	430.58	-2.48339	0.140493	-17.6762	6.3962e-70	1.60333e-67
540	TDP1	ENSG00000042088	468.909	-0.222286	0.11823	-1.88012	0.0600912	0.210614
541	AIFM2	ENSG00000042286	1749.76	0.715317	0.0807194	8.86177	7.87538e-19	2.42703e-17
542	SPATA7	ENSG00000042317	383.306	-0.558107	0.123715	-4.51123	6.44543e-06	5.7849e-05
543	MED17	ENSG00000042429	96.9058	-0.17133	0.222396	-0.770383	0.441073	0.829216
544	RETSAT	ENSG00000042445	2378.25	0.125661	0.0779244	1.6126	0.10683	0.329709
545	CAPG	ENSG00000042493	1536.41	-0.422319	0.082402	-5.1251	2.97375e-07	3.22004e-06
546	AP2S1	ENSG00000042753	5416.98	0.503943	0.074277	6.78465	1.16368e-11	2.10129e-10
547	USH2A	ENSG00000042781	7.52339	0.679203	0.822108	0.826172	0.408707	0.800349
548	TG	ENSG00000042832	38.6114	0.414363	0.366217	1.13147	0.257858	0.615916
549	ADAM28	ENSG00000042980	14.7906	-0.826663	0.567517	-1.45663	0.145218	0.415964
550	DCUN1D1	ENSG00000043093	1220.17	0.0475152	0.0978899	0.485395	0.627396	0.936444
551	JADE2	ENSG00000043143	2046.33	0.553318	0.0830031	6.66624	2.6244e-11	4.54806e-10
552	ZIC2	ENSG00000043355	0.12925	-0.655305	4.08047	-0.160595	0.872412	0.952393
553	LCP2	ENSG00000043462	0.186375	1.26825	4.08047	0.310809	0.755946	0.936444
554	TRIT1	ENSG00000043514	547.501	-0.0295745	0.120245	-0.245953	0.805719	0.952393
555	ADRB1	ENSG00000043591	3.43238	-0.186354	1.1778	-0.158223	0.874281	0.953344
556	CUL7	ENSG00000044090	2658.57	-0.548386	0.0789651	-6.94467	3.79341e-12	7.17547e-11
557	CTNNA1	ENSG00000044115	18195	-0.32992	0.0537607	-6.13683	8.41849e-10	1.24652e-08
558	PHKA2	ENSG00000044446	584.466	0.0377875	0.103405	0.365433	0.714788	0.936444
559	CNTLN	ENSG00000044459	774.633	-0.383772	0.113	-3.39622	0.00068323	0.00420708
560	EPHA3	ENSG00000044524	40.6896	-0.865916	0.344609	-2.51274	0.0119796	0.0538887
561	HSPA5	ENSG00000044574	45518.2	-0.119939	0.0568672	-2.10911	0.0349354	0.134434
562	DSG2	ENSG00000046604	2.83831	0.391062	1.35164	0.289323	0.772334	0.946809
563	GEMIN8	ENSG00000046647	644.086	-0.0502525	0.100081	-0.502117	0.615585	0.936444
564	OFD1	ENSG00000046651	596.117	0.0263511	0.114002	0.231145	0.817202	0.952393
565	GPM6B	ENSG00000046653	101.15	-1.05519	0.232999	-4.52874	5.93357e-06	5.35873e-05
566	PREX2	ENSG00000046889	0.168527	-0.655305	4.08047	-0.160595	0.872412	0.952393
567	WDR37	ENSG00000047056	1367	-0.51	0.0783591	-6.5085	7.59037e-11	1.25332e-09
568	YTHDC2	ENSG00000047188	1777.47	0.0632381	0.0769423	0.82189	0.41114	0.80195
569	CTPS2	ENSG00000047230	597.549	-0.195249	0.102193	-1.91058	0.0560585	0.199066
570	ATP6V1H	ENSG00000047249	1784.8	-0.209915	0.0848888	-2.47283	0.0134048	0.0594432
571	POLR2B	ENSG00000047315	5834.18	0.0485387	0.067351	0.720683	0.471105	0.858502
572	FAM214A	ENSG00000047346	1224.44	0.136007	0.0968096	1.40489	0.160053	0.446517
573	ARAP2	ENSG00000047365	1.0749	-0.869723	2.17479	-0.399911	0.689222	0.936444
574	TPR	ENSG00000047410	7973.84	-0.176726	0.0729527	-2.42247	0.0154153	0.0670714
575	CP	ENSG00000047457	19.004	-0.37441	0.522982	-0.715913	0.474045	0.861421
576	KATNIP	ENSG00000047578	1405.09	-0.0297469	0.0903	-0.329423	0.741836	0.936444
577	DTNBP1	ENSG00000047579	587.222	0.00743483	0.107689	0.0690397	0.944958	0.970523
578	XK	ENSG00000047597	10.9522	0.901811	0.666854	1.35234	0.176268	0.477492
579	ANO2	ENSG00000047617	9.10529	-0.582507	0.723072	-0.8056	0.420474	0.812231
580	C12orf4	ENSG00000047621	1242.99	-0.119778	0.0885537	-1.35261	0.176182	0.477299
581	SCML1	ENSG00000047634	1284.04	1.05235	0.0961195	10.9484	6.76469e-28	3.61332e-26
582	WWC3	ENSG00000047644	3078.13	0.355076	0.0694685	5.11133	3.19904e-07	3.44525e-06
583	ARHGAP6	ENSG00000047648	339.274	-0.470809	0.142561	-3.30251	0.000958246	0.00569541
584	FAM184B	ENSG00000047662	2.64455	-0.85125	1.35731	-0.627162	0.530553	0.900841
585	MAP4	ENSG00000047849	32631.9	0.101255	0.0650703	1.55609	0.119688	0.359798
586	GOPC	ENSG00000047932	2083.5	-0.988581	0.0841067	-11.7539	6.74487e-32	4.49211e-30
587	ROS1	ENSG00000047936	8.57699	-2.44238	0.8771	-2.7846	0.00535932	0.0266335
588	USP28	ENSG00000048028	1372.21	-0.351039	0.0807574	-4.34683	1.38122e-05	0.0001171
589	HDAC9	ENSG00000048052	551.241	-0.0148038	0.11791	-0.125552	0.900086	0.965619
590	TSPAN17	ENSG00000048140	2203.17	-0.284465	0.0749573	-3.79503	0.000147626	0.0010467
591	NOP16	ENSG00000048162	592.847	0.649451	0.107351	6.04978	1.45043e-09	2.09502e-08
592	CC2D2A	ENSG00000048342	1250.49	-0.519879	0.0811717	-6.40468	1.50686e-10	2.39735e-09
593	RRM2B	ENSG00000048392	4551.09	-0.131552	0.0954798	-1.3778	0.168266	0.462187
594	ZNF800	ENSG00000048405	982.966	0.416517	0.0921544	4.51977	6.19057e-06	5.57029e-05
595	TNFRSF17	ENSG00000048462	1.56105	-0.914391	1.84598	-0.495343	0.620358	0.936444
596	SNX29	ENSG00000048471	4284.03	-0.209499	0.0755385	-2.77341	0.0055473	0.0274562
597	LMO3	ENSG00000048540	23.5712	-1.10836	0.462969	-2.39403	0.0166643	0.071826
598	MRPS10	ENSG00000048544	1191.23	0.0781782	0.0804727	0.971488	0.331305	0.719356
599	GUCA1A	ENSG00000048545	13.732	-1.26797	0.635293	-1.99588	0.0459472	0.169278
600	GUCA1A	ENSG00000048545	13.732	-1.26797	0.635293	-1.99588	0.0459472	0.169278
601	LOC118142757	ENSG00000048545	13.732	-1.26797	0.635293	-1.99588	0.0459472	0.169278
602	LOC118142757	ENSG00000048545	13.732	-1.26797	0.635293	-1.99588	0.0459472	0.169278
603	RSF1	ENSG00000048649	3661.76	0.207917	0.0747967	2.77976	0.00543988	0.0269618
604	VPS13D	ENSG00000048707	3518.28	-0.0512391	0.0657374	-0.779452	0.435714	0.825159
605	CELF2	ENSG00000048740	3248.82	0.935136	0.0662219	14.1213	2.80917e-45	3.22852e-43
606	FAM120A	ENSG00000048828	10112.1	-0.0573367	0.0562145	-1.01996	0.307747	0.686265
607	R3HDM1	ENSG00000048991	1855.96	-0.129934	0.0705961	-1.84052	0.0656914	0.226183
608	COL9A2	ENSG00000049089	64.2433	-1.08734	0.286449	-3.79592	0.000147097	0.00104341
609	KITLG	ENSG00000049130	9425.63	0.82684	0.082453	10.028	1.14791e-23	4.83382e-22
610	ERCC8	ENSG00000049167	444.879	-0.0736337	0.116947	-0.629633	0.528935	0.899452
611	ADAMTS6	ENSG00000049192	543.677	0.0313307	0.125988	0.248679	0.803609	0.952393
612	H6PD	ENSG00000049239	6389.96	0.118296	0.0860624	1.37454	0.169273	0.464553
613	VAMP3	ENSG00000049245	9937.82	0.0857489	0.0660334	1.29857	0.194092	0.511754
614	PER3	ENSG00000049246	907.634	-0.163478	0.0908565	-1.7993	0.0719708	0.242762
615	TNFRSF9	ENSG00000049249	0.806361	-0.232071	2.55443	-0.0908505	0.927611	0.967841
616	EPN3	ENSG00000049283	3.65075	-0.56581	1.14774	-0.492978	0.622028	0.936444
617	LTBP1	ENSG00000049323	38847.1	-0.226223	0.0515423	-4.38907	1.13839e-05	9.80268e-05
618	RCN1	ENSG00000049449	7308.15	0.272811	0.0838209	3.25469	0.00113518	0.00665041
619	ELN	ENSG00000049540	38747.5	1.15487	0.0895537	12.8958	4.75066e-38	4.27224e-36
620	RFC2	ENSG00000049541	366.005	-0.285897	0.141115	-2.02599	0.0427655	0.159606
621	ARID1B	ENSG00000049618	3630.83	0.182318	0.0701267	2.59984	0.00932665	0.0433704
622	CLPTM1L	ENSG00000049656	3727.66	0.317282	0.070679	4.48905	7.15405e-06	6.36348e-05
623	NEDD4L	ENSG00000049759	603.759	0.217719	0.113091	1.92516	0.0542097	0.193764
624	FOXP3	ENSG00000049768	7.00745	-0.231693	0.824781	-0.280915	0.778776	0.951721
625	PPP1R3F	ENSG00000049769	210.732	-0.353303	0.16929	-2.08697	0.0368905	0.140816
626	HEXB	ENSG00000049860	9441.72	0.274859	0.0623247	4.41012	1.03315e-05	8.94979e-05
627	PTCD2	ENSG00000049883	481.39	-0.484658	0.119947	-4.04059	5.33176e-05	0.000410487
628	JKAMP	ENSG00000050130	1079.22	-1.65098	0.0879549	-18.7707	1.31139e-78	4.26002e-76
629	DKK3	ENSG00000050165	3361.66	-0.281681	0.0776272	-3.62864	0.000284917	0.00189954
630	ARHGEF5	ENSG00000050327	112.754	-0.259358	0.213618	-1.21412	0.224702	0.564162
631	NFE2L3	ENSG00000050344	118.749	0.151518	0.212139	0.71424	0.475079	0.862167
632	MCUR1	ENSG00000050393	1579.77	0.00222798	0.0771913	0.028863	0.976974	0.987732
633	LIMA1	ENSG00000050405	17048.2	-0.633086	0.0586979	-10.7855	4.03064e-27	2.07295e-25
634	LETMD1	ENSG00000050426	1068.05	-0.196313	0.090092	-2.17903	0.0293296	0.116036
635	SLC4A8	ENSG00000050438	332.073	-1.05133	0.131044	-8.0227	1.03448e-15	2.60543e-14
636	LAMC3	ENSG00000050555	11.4376	-1.94403	0.688008	-2.82559	0.00471941	0.0238291
637	PTGER3	ENSG00000050628	54.2894	1.21168	0.304636	3.97745	6.96577e-05	0.000525736
638	TNIP3	ENSG00000050730	72.0153	1.64067	0.268895	6.10155	1.05043e-09	1.54387e-08
639	MAPK9	ENSG00000050748	2256.63	-0.3823	0.0720083	-5.30911	1.1016e-07	1.26285e-06
640	COL23A1	ENSG00000050767	1.62704	-0.354256	1.67248	-0.211815	0.832251	0.952393
641	BCAR1	ENSG00000050820	4127.06	0.470452	0.0927106	5.07442	3.88681e-07	4.13697e-06
642	FHIP1B	ENSG00000051009	505.269	-0.285414	0.121982	-2.33981	0.0192935	0.0814385
643	HERPUD1	ENSG00000051108	6132.54	0.369183	0.0586277	6.29707	3.03328e-10	4.69899e-09
644	HOMER3	ENSG00000051128	2585.7	-0.293014	0.093647	-3.12892	0.00175451	0.00987357
645	RAD51	ENSG00000051180	4.43576	-1.94717	1.14124	-1.7062	0.0879717	0.283977
646	POLQ	ENSG00000051341	130.039	-1.65576	0.217701	-7.60568	2.83399e-14	6.43051e-13
647	PIK3CB	ENSG00000051382	1202.76	0.194731	0.0885018	2.2003	0.0277856	0.110913
648	CYBA	ENSG00000051523	2160.86	-0.292361	0.113979	-2.56505	0.0103162	0.0473564
649	THOC3	ENSG00000051596	94.1899	-0.110325	0.232189	-0.475153	0.634678	0.936444
650	HEBP2	ENSG00000051620	1858.09	0.0663877	0.0824747	0.804946	0.420851	0.812231
651	MPHOSPH9	ENSG00000051825	882.093	-0.220559	0.0970641	-2.27231	0.023068	0.094477
652	PLEKHA5	ENSG00000052126	2013.14	-0.0777162	0.0762867	-1.01874	0.308327	0.686982
653	PRSS8	ENSG00000052344	0.320707	-1.64209	3.87941	-0.423283	0.672089	0.936444
654	SIKE1	ENSG00000052723	2777.6	0.0882628	0.0863169	1.02254	0.306524	0.684305
655	RRP12	ENSG00000052749	1026.5	0.151223	0.0865898	1.74643	0.0807367	0.266017
656	FNIP2	ENSG00000052795	2499.91	0.948296	0.0751631	12.6165	1.71229e-36	1.43449e-34
657	MSMO1	ENSG00000052802	4285.67	0.791806	0.0815389	9.71078	2.71258e-22	1.04927e-20
658	TTC17	ENSG00000052841	3985.69	0.225576	0.0640355	3.52267	0.000427225	0.00275877
659	ALX4	ENSG00000052850	51.1484	-0.402198	0.314499	-1.27885	0.200948	0.524169
660	FSTL4	ENSG00000053108	0.927798	-1.87508	2.43204	-0.770988	0.440714	0.829216
661	FOXN3	ENSG00000053254	3108.43	0.0415515	0.072458	0.573457	0.566336	0.913384
662	METTL24	ENSG00000053328	5.99451	-0.267226	0.912687	-0.29279	0.769682	0.945188
663	AKR7A2	ENSG00000053371	2314.99	0.0947218	0.0809744	1.16977	0.242092	0.592199
664	MRTO4	ENSG00000053372	1132.4	0.373692	0.0924935	4.0402	5.34058e-05	0.000411067
665	NNAT	ENSG00000053438	30.7745	-0.683815	0.408004	-1.676	0.0937381	0.298654
666	USE1	ENSG00000053501	500.339	-0.179927	0.108373	-1.66026	0.0968627	0.306106
667	MCF2L2	ENSG00000053524	4.9763	1.36796	0.991869	1.37918	0.16784	0.461854
668	NRIP2	ENSG00000053702	26.2417	-0.0639934	0.420237	-0.152279	0.878967	0.955144
669	LAMA3	ENSG00000053747	7415.26	-0.483318	0.05993	-8.06471	7.34098e-16	1.86811e-14
670	AP5M1	ENSG00000053770	1301.06	-1.09793	0.089368	-12.2855	1.08366e-34	8.25316e-33
671	ANAPC4	ENSG00000053900	719.281	-0.194627	0.111684	-1.74266	0.081393	0.267515
672	KCNQ1	ENSG00000053918	0.590745	-1.00267	3.11304	-0.322087	0.747387	0.936444
673	TRAPPC3	ENSG00000054116	2555.7	0.462488	0.0687449	6.72759	1.72491e-11	3.04956e-10
674	THRAP3	ENSG00000054118	6703.81	0.28612	0.0632442	4.52405	6.0667e-06	5.46714e-05
675	PHPT1	ENSG00000054148	2471.34	0.170015	0.110669	1.53625	0.124478	0.370767
676	ENTPD2	ENSG00000054179	7.45213	-1.83577	0.857875	-2.1399	0.0323628	0.126027
677	LY75	ENSG00000054219	63.0788	-2.1965	0.318405	-6.89844	5.25753e-12	9.78791e-11
678	ARID4B	ENSG00000054267	1814.11	-0.51167	0.117476	-4.35554	1.32737e-05	0.000112956
679	OPN3	ENSG00000054277	48.1378	0.724955	0.333036	2.17681	0.0294951	0.116628
680	SDCCAG8	ENSG00000054282	825.036	0.127283	0.102924	1.23667	0.216211	0.550206
681	PTPRN	ENSG00000054356	23.2283	-0.435819	0.461753	-0.943836	0.345254	0.736969
682	HHAT	ENSG00000054392	384.141	0.357373	0.119676	2.98618	0.00282487	0.0150914
683	KIF1B	ENSG00000054523	5045.08	0.100652	0.0704686	1.42832	0.153199	0.432174
684	FOXC1	ENSG00000054598	2504.38	-0.345041	0.0761192	-4.53291	5.8177e-06	5.26305e-05
685	TBC1D22A	ENSG00000054611	1453.7	0.0397409	0.097833	0.406212	0.684587	0.936444
686	SYNE2	ENSG00000054654	428.191	-0.595422	0.131635	-4.52327	6.08915e-06	5.48368e-05
687	PLEKHH1	ENSG00000054690	15.9586	0.599324	0.533245	1.12392	0.261048	0.619735
688	ATP9A	ENSG00000054793	3943.47	-0.0270311	0.0667947	-0.40469	0.685706	0.936444
689	CHRDL2	ENSG00000054938	3.87421	1.11532	1.12243	0.993667	0.320385	0.703945
690	FAM168A	ENSG00000054965	3907.42	-0.397573	0.062508	-6.36036	2.01287e-10	3.16802e-09
691	RELT	ENSG00000054967	86.3011	0.331411	0.238953	1.38693	0.165463	0.45725
692	GALC	ENSG00000054983	2174.97	0.641676	0.0721481	8.89388	5.90134e-19	1.83108e-17
693	NOP58	ENSG00000055044	1541.94	-0.0286443	0.0817793	-0.350263	0.726141	0.936444
694	SZRD1	ENSG00000055070	7004.56	0.620325	0.0800209	7.75203	9.04324e-15	2.14205e-13
695	KCNH2	ENSG00000055118	0.258501	-1.3741	4.05516	-0.338852	0.734722	0.936444
696	CUL1	ENSG00000055130	3023.76	-0.164305	0.0711051	-2.31073	0.0208478	0.0869231
697	FAM114A2	ENSG00000055147	1257.02	-0.0656002	0.0990636	-0.662203	0.507841	0.886064
698	CYFIP2	ENSG00000055163	507.473	-1.31722	0.116711	-11.2862	1.53608e-29	9.12336e-28
699	TAB2	ENSG00000055208	4067.1	-0.353489	0.0606116	-5.83203	5.47565e-09	7.38007e-08
700	GINM1	ENSG00000055211	3661.88	0.527771	0.0752842	7.01038	2.3767e-12	4.58281e-11
701	EIF2AK2	ENSG00000055332	6412.16	-0.35509	0.076708	-4.62911	3.67233e-06	3.42239e-05
702	USP36	ENSG00000055483	2107.51	0.362294	0.079036	4.5839	4.56373e-06	4.18572e-05
703	KMT2C	ENSG00000055609	4529.18	0.254281	0.0615863	4.12886	3.64566e-05	0.000288705
704	MCOLN3	ENSG00000055732	148.977	-0.398717	0.183329	-2.17487	0.0296402	0.117071
705	CCDC85A	ENSG00000055813	323.763	0.680328	0.154623	4.39991	1.08297e-05	9.35336e-05
706	PUM2	ENSG00000055917	4287.5	-0.42848	0.0732428	-5.85013	4.9119e-09	6.67678e-08
707	MRPL43	ENSG00000055950	1641.19	0.119727	0.0858342	1.39486	0.163058	0.452212
708	ITIH4	ENSG00000055955	1.74944	-0.00631901	1.64242	-0.00384737	0.99693	0.99836
709	ITIH1	ENSG00000055957	0.12925	-0.655305	4.08047	-0.160595	0.872412	0.952393
710	HPF1	ENSG00000056050	600.862	-0.527197	0.127412	-4.13774	3.50741e-05	0.000279007
711	ZFR	ENSG00000056097	7865.96	0.0341051	0.064514	0.528647	0.597051	0.928938
712	ZNF280C	ENSG00000056277	204.774	0.335645	0.169391	1.98148	0.0475377	0.17397
713	PHF21B	ENSG00000056487	0.337054	-1.70652	4.0251	-0.42397	0.671587	0.936444
714	TRAF1	ENSG00000056558	183.224	-0.482562	0.177435	-2.71966	0.00653482	0.0317515
715	RC3H2	ENSG00000056586	6383.09	-0.0530196	0.0644061	-0.823209	0.410389	0.801308
716	IL17RB	ENSG00000056736	131.91	-1.37071	0.223418	-6.13517	8.50691e-10	1.25845e-08
717	TRAF3IP2	ENSG00000056972	1858.94	0.244709	0.0875151	2.79619	0.00517085	0.0258097
718	GYG2	ENSG00000056998	709.493	-0.528192	0.109198	-4.83701	1.31804e-06	1.31166e-05
719	DCBLD2	ENSG00000057019	10191	0.304739	0.060441	5.04193	4.6086e-07	4.86939e-06
720	SOAT1	ENSG00000057252	3984.45	0.551126	0.0746562	7.38218	1.55713e-13	3.32025e-12
721	PKP2	ENSG00000057294	63.4332	-0.58316	0.289565	-2.01392	0.0440181	0.163533
722	MSH4	ENSG00000057468	4.33111	0.123965	1.13399	0.109318	0.912951	0.967841
723	F7	ENSG00000057593	47.8619	-2.36058	0.388429	-6.07725	1.22262e-09	1.78052e-08
724	GDI2	ENSG00000057608	12177.3	-0.00498956	0.0672501	-0.0741941	0.940856	0.968541
725	PRDM1	ENSG00000057657	123.518	0.83285	0.201838	4.12633	3.68602e-05	0.000291539
726	ATG5	ENSG00000057663	1338.46	0.18353	0.0856798	2.14204	0.0321902	0.125478
727	TMCC3	ENSG00000057704	32.0846	-0.679234	0.398715	-1.70356	0.0884635	0.28516
728	PITHD1	ENSG00000057757	1171.03	0.489123	0.0812483	6.02011	1.743e-09	2.4961e-08
729	MTA3	ENSG00000057935	1276.44	-0.703601	0.0830867	-8.46828	2.4905e-17	6.97319e-16
730	USP13	ENSG00000058056	843.876	-0.529683	0.0897194	-5.90378	3.55274e-09	4.90495e-08
731	ATP11B	ENSG00000058063	4164.33	-0.506085	0.0868714	-5.82568	5.68805e-09	7.65986e-08
732	LAMC2	ENSG00000058085	1026.69	0.451748	0.0859912	5.25342	1.49302e-07	1.68011e-06
733	CDK14	ENSG00000058091	704.746	-1.24256	0.0995661	-12.4798	9.62667e-36	7.7783e-34
734	SEC61A1	ENSG00000058262	34557.3	0.3473	0.0627792	5.53208	3.16447e-08	3.88212e-07
735	PPP1R12A	ENSG00000058272	4799.25	0.238642	0.0810563	2.94415	0.00323842	0.0170546
736	RASGRF1	ENSG00000058335	3.86609	-0.446711	1.17171	-0.381246	0.703021	0.936444
737	CAMK2B	ENSG00000058404	4.53945	-0.315524	1.02711	-0.307197	0.758693	0.938255
738	CROCC	ENSG00000058453	577.412	-0.249654	0.130081	-1.91922	0.0549568	0.195809
739	POLR3E	ENSG00000058600	1150.78	-0.010144	0.0871278	-0.116427	0.907314	0.966711
740	ATP2B4	ENSG00000058668	28575.9	-0.226547	0.0573868	-3.94772	7.89002e-05	0.000589622
741	ZC3H11A	ENSG00000058673	7.2344	-0.484255	0.823328	-0.588168	0.55642	0.910523
742	RIOK2	ENSG00000058729	1439.54	0.403826	0.105137	3.84095	0.00012256	0.000884135
743	YIPF1	ENSG00000058799	1053.69	0.171706	0.0880879	1.94926	0.0512647	0.185035
744	NDC1	ENSG00000058804	447.255	-0.962874	0.125619	-7.66502	1.78809e-14	4.13692e-13
745	DGKG	ENSG00000058866	20.5681	-0.141444	0.500834	-0.282417	0.777624	0.95086
746	FLYWCH1	ENSG00000059122	2336.61	0.460301	0.0921658	4.99427	5.90574e-07	6.15818e-06
747	UNKL	ENSG00000059145	908.658	0.821864	0.119592	6.87225	6.31972e-12	1.1697e-10
748	TBXAS1	ENSG00000059377	53.8941	0.300065	0.302913	0.9906	0.321881	0.705877
749	PARP12	ENSG00000059378	675.294	-0.447744	0.112885	-3.96639	7.29702e-05	0.000549174
750	ALDH18A1	ENSG00000059573	4612.17	-0.260252	0.0603571	-4.31187	1.61881e-05	0.000135904
751	TARBP1	ENSG00000059588	701.756	0.314474	0.103015	3.05269	0.002268	0.012425
752	GATB	ENSG00000059691	976.452	0.665601	0.0878773	7.57421	3.61329e-14	8.15231e-13
753	MXD1	ENSG00000059728	547.383	0.25813	0.108685	2.37503	0.0175475	0.0749931
754	CDK17	ENSG00000059758	1656.15	-0.0710825	0.0818134	-0.868836	0.384937	0.780241
755	DNAJC25	ENSG00000059769	617.538	0.3956	0.107028	3.69623	0.000218829	0.00149494
756	SLC2A3	ENSG00000059804	7908.65	1.01587	0.0591861	17.164	4.94172e-66	1.0925e-63
757	PSD	ENSG00000059915	197.77	-0.792707	0.187576	-4.22607	2.37813e-05	0.000194222
758	CTDP1	ENSG00000060069	995.891	0.21317	0.101549	2.09919	0.0358004	0.137278
759	YBX3	ENSG00000060138	10464.1	0.548147	0.0585542	9.36137	7.87107e-21	2.77185e-19
760	STYK1	ENSG00000060140	51.7639	0.908076	0.308529	2.94325	0.00324791	0.0170933
761	WNK1	ENSG00000060237	14567.1	-0.231086	0.0551598	-4.1894	2.79698e-05	0.000225236
762	RPS17P5	ENSG00000060303	4.8224	0.55772	1.003	0.556054	0.578174	0.919881
763	CCAR1	ENSG00000060339	3371.69	-0.162425	0.0910806	-1.78331	0.0745356	0.249618
764	OGFR	ENSG00000060491	2234.16	-0.187559	0.0757648	-2.47554	0.0133037	0.0591098
765	GNA15	ENSG00000060558	1.58922	-2.85467	1.93258	-1.47713	0.13964	0.403936
766	CREB3L3	ENSG00000060566	0.793593	-2.95236	2.72865	-1.08199	0.279258	0.644916
767	PIGV	ENSG00000060642	596.051	0.626981	0.104115	6.02198	1.72301e-09	2.46859e-08
768	PTPRU	ENSG00000060656	1457.61	-0.482945	0.110275	-4.37945	1.18979e-05	0.000102067
769	SNRNP40	ENSG00000060688	935.56	-0.342917	0.0867891	-3.95116	7.77749e-05	0.000582306
770	RIMBP2	ENSG00000060709	19.646	-2.84259	0.582012	-4.88407	1.03918e-06	1.0479e-05
771	COL11A1	ENSG00000060718	95.8337	1.85781	0.242766	7.65271	1.96791e-14	4.53974e-13
772	QSER1	ENSG00000060749	3382.74	-0.103563	0.0748715	-1.3832	0.166602	0.459315
773	MPC1	ENSG00000060762	536.392	-0.35859	0.108337	-3.30995	0.000933111	0.00556284
774	ACAA1	ENSG00000060971	1381.23	-0.216716	0.0916916	-2.36353	0.0181018	0.0771033
775	BCAT1	ENSG00000060982	14930.2	0.223305	0.0867345	2.57459	0.010036	0.0462436
776	HDAC7	ENSG00000061273	6205.79	-0.0119498	0.0918734	-0.130069	0.896512	0.963944
777	LZTS1	ENSG00000061337	125.75	-0.12234	0.20535	-0.595764	0.551333	0.910523
778	PRDM6	ENSG00000061455	273.633	-1.38585	0.151587	-9.14226	6.1163e-20	2.03037e-18
779	SPAG4	ENSG00000061656	31.1784	0.230912	0.388672	0.594103	0.552443	0.910523
780	NCKAP1	ENSG00000061676	13313.6	0.0946002	0.0642166	1.47314	0.140713	0.406238
781	MRPS35	ENSG00000061794	1900.13	0.103492	0.092518	1.11862	0.263304	0.623403
782	GUCY1B1	ENSG00000061918	1146.63	-0.457003	0.0899242	-5.08209	3.733e-07	3.98258e-06
783	SFSWAP	ENSG00000061936	1600.03	0.00771867	0.0749975	0.102919	0.918027	0.967841
784	TNK2	ENSG00000061938	1480.53	0.012703	0.109867	0.115622	0.907952	0.967002
785	MON2	ENSG00000061987	3302.83	-0.112836	0.0832616	-1.3552	0.175354	0.475625
786	CDH3	ENSG00000062038	4.87296	0.949547	1.14057	0.832523	0.405114	0.796879
787	GPBP1	ENSG00000062194	2745.43	-0.143615	0.0901234	-1.59353	0.11104	0.339705
788	DGAT2	ENSG00000062282	35.896	-0.290906	0.370187	-0.785836	0.431963	0.821037
789	ZNF112	ENSG00000062370	314.872	-0.210245	0.148279	-1.41791	0.156218	0.438091
790	CS	ENSG00000062485	3903.03	0.223991	0.0656827	3.4102	0.000649159	0.00402173
791	LTK	ENSG00000062524	4.33808	-1.27958	1.19083	-1.07453	0.282587	0.649509
792	MRPS24	ENSG00000062582	59.9559	0.652097	0.293938	2.21848	0.026522	0.106675
793	ELMO2	ENSG00000062598	1986.47	0.231389	0.0776461	2.98005	0.00288202	0.0153588
794	WAPL	ENSG00000062650	3075.05	-0.365472	0.0768937	-4.75296	2.00464e-06	1.94566e-05
795	VMP1	ENSG00000062716	3280.35	0.291081	0.0677519	4.29628	1.73689e-05	0.000144976
796	APPBP2	ENSG00000062725	3835.6	-0.247964	0.0748007	-3.31499	0.000916461	0.00547281
797	POLD1	ENSG00000062822	303.51	-0.845729	0.139194	-6.0759	1.23296e-09	1.79394e-08
798	SEZ6	ENSG00000063015	0.165721	1.26825	4.08047	0.310809	0.755946	0.936444
799	EIF4B	ENSG00000063046	8409.25	-0.250848	0.0636263	-3.94252	8.06307e-05	0.000601484
800	SLC6A16	ENSG00000063127	29.279	-0.609269	0.426292	-1.42923	0.152938	0.431657
801	BICRA	ENSG00000063169	953.516	0.0135558	0.125874	0.107694	0.914239	0.967841
802	SPHK2	ENSG00000063176	689.239	0.222107	0.107845	2.0595	0.0394467	0.149037
803	RPL18	ENSG00000063177	14821.9	0.146023	0.0725831	2.0118	0.0442411	0.16417
804	CA11	ENSG00000063180	110.982	0.383092	0.219906	1.74207	0.0814959	0.267742
805	ISOC2	ENSG00000063241	1741.7	0.161134	0.11796	1.366	0.17194	0.469201
806	U2AF2	ENSG00000063244	7143.69	0.142171	0.0677282	2.09915	0.0358041	0.137278
807	EPN1	ENSG00000063245	8642.46	0.317066	0.0917172	3.45699	0.000546242	0.0034428
808	MED29	ENSG00000063322	1948.09	-0.432445	0.0840498	-5.14511	2.67368e-07	2.91395e-06
809	AHRR	ENSG00000063438	4346.49	-0.529352	0.0811965	-6.51939	7.05941e-11	1.17111e-09
810	GSC2	ENSG00000063515	0.50558	-2.29444	3.59461	-0.638301	0.523277	0.893794
811	ZNF275	ENSG00000063587	1391.06	-0.855237	0.0832892	-10.2683	9.79302e-25	4.4034e-23
812	ZNF275	ENSG00000063587	1391.06	-0.855237	0.0832892	-10.2683	9.79302e-25	4.4034e-23
813	LOC105373378	ENSG00000063587	1391.06	-0.855237	0.0832892	-10.2683	9.79302e-25	4.4034e-23
814	LOC105373378	ENSG00000063587	1391.06	-0.855237	0.0832892	-10.2683	9.79302e-25	4.4034e-23
815	MTMR1	ENSG00000063601	1514.65	0.143028	0.0796028	1.79677	0.0723715	0.243985
816	GPC1	ENSG00000063660	14359.6	0.326415	0.0893379	3.65371	0.000258479	0.00173711
817	ADCK1	ENSG00000063761	247.234	0.526531	0.147716	3.56447	0.000364591	0.00238626
818	HAGH	ENSG00000063854	893.954	0.704573	0.097115	7.25504	4.0153e-13	8.23098e-12
819	RNF4	ENSG00000063978	2208.76	-0.22988	0.0776213	-2.96156	0.00306083	0.0162078
820	CASP8	ENSG00000064012	887.592	-0.0663184	0.0962806	-0.688803	0.490947	0.87658
821	LIMCH1	ENSG00000064042	2603.49	0.531077	0.0690556	7.69057	1.46477e-14	3.4112e-13
822	INTS13	ENSG00000064102	1347.25	0.334061	0.090646	3.68534	0.000228397	0.00155297
823	TM7SF3	ENSG00000064115	1713.16	0.209081	0.0754116	2.77253	0.00556231	0.0275091
824	DLX3	ENSG00000064195	5.07263	1.3231	0.973584	1.359	0.174146	0.473311
825	SPA17	ENSG00000064199	209.358	-0.316085	0.165683	-1.90777	0.0564205	0.200016
826	TSPAN32	ENSG00000064201	13.1161	0.357128	0.581158	0.614511	0.538878	0.905054
827	CCN5	ENSG00000064205	1159.75	-1.34265	0.112826	-11.9002	1.18112e-32	8.22777e-31
828	ST3GAL6	ENSG00000064225	10.4192	1.81458	0.75042	2.41809	0.0156024	0.0677351
829	ATP2C2	ENSG00000064270	1.87412	-0.288645	1.71528	-0.168279	0.866364	0.952393
830	NGFR	ENSG00000064300	2.08341	-2.23088	1.65134	-1.35095	0.176711	0.47819
831	CDON	ENSG00000064309	1131.16	-1.09912	0.0902557	-12.1779	4.07731e-34	2.99772e-32
832	TAF2	ENSG00000064313	2043.78	-0.256217	0.0698393	-3.66866	0.000243822	0.0016487
833	HIPK2	ENSG00000064393	8091.44	0.643287	0.0593982	10.8301	2.47958e-27	1.29194e-25
834	TNPO3	ENSG00000064419	3621.4	0.00202589	0.0671175	0.0301843	0.97592	0.987145
835	RFXANK	ENSG00000064490	905.082	0.435911	0.126692	3.44071	0.000580191	0.00363161
836	TMEM161A	ENSG00000064545	688.823	0.439351	0.137717	3.19025	0.00142149	0.00816846
837	LPAR2	ENSG00000064547	70.0284	-0.0913451	0.26105	-0.349914	0.726403	0.936444
838	CTSA	ENSG00000064601	27227.8	0.406579	0.0888875	4.57408	4.78317e-06	4.37438e-05
839	SUGP2	ENSG00000064607	2692.53	0.0747183	0.0754053	0.990889	0.32174	0.70585
840	SLC12A2	ENSG00000064651	3167.75	-1.14276	0.0820552	-13.9267	4.35963e-44	4.80238e-42
841	SNX24	ENSG00000064652	978.502	0.522013	0.0884936	5.89888	3.6598e-09	5.04371e-08
842	EYA2	ENSG00000064655	617.72	-0.105599	0.11775	-0.896809	0.369821	0.762231
843	CNN2	ENSG00000064666	14360.8	-0.404219	0.0923661	-4.37627	1.20727e-05	0.000103453
844	ABCA7	ENSG00000064687	309.781	-1.01584	0.183636	-5.53183	3.16903e-08	3.88622e-07
845	SNCAIP	ENSG00000064692	68.6369	0.403966	0.293909	1.37446	0.169299	0.464583
846	DDX20	ENSG00000064703	901.037	0.455268	0.0936268	4.86258	1.15868e-06	1.16179e-05
847	BTBD1	ENSG00000064726	4504.8	-0.616975	0.070105	-8.80072	1.35942e-18	4.12163e-17
848	FAR2	ENSG00000064763	416.778	-0.676944	0.13549	-4.99626	5.8452e-07	6.10105e-06
849	BCAS1	ENSG00000064787	7.51218	0.418282	0.864251	0.483982	0.628399	0.936444
850	CHI3L2	ENSG00000064886	28.0031	0.734085	0.410992	1.78613	0.0740782	0.248449
851	SBNO2	ENSG00000064932	4665.39	-0.275115	0.0822072	-3.34661	0.000818068	0.0049446
852	PMS1	ENSG00000064933	694.723	0.108974	0.122212	0.89168	0.372564	0.765822
853	HMG20B	ENSG00000064961	1738.51	-0.703866	0.0857876	-8.20474	2.31083e-16	6.07476e-15
854	CALCRL	ENSG00000064989	26.8997	0.685526	0.449218	1.52604	0.126999	0.376408
855	TAF11	ENSG00000064995	730.998	0.642382	0.0946895	6.78409	1.16821e-11	2.10707e-10
856	ANKS1A	ENSG00000064999	1124.66	0.0844368	0.0835349	1.0108	0.312114	0.692077
857	AP3D1	ENSG00000065000	9722.5	0.0596974	0.0710162	0.840616	0.400563	0.793474
858	ZNF76	ENSG00000065029	896.494	-0.00900666	0.105343	-0.0854981	0.931865	0.967841
859	SLC9A3R2	ENSG00000065054	4744.05	-0.482998	0.0886379	-5.44912	5.06208e-08	6.05605e-07
860	NTHL1	ENSG00000065057	385.331	-0.199041	0.133372	-1.49237	0.135601	0.395834
861	UHRF1BP1	ENSG00000065060	2680.05	0.305366	0.0694431	4.39736	1.09578e-05	9.45623e-05
862	GNAI3	ENSG00000065135	6223.48	-0.122354	0.0682327	-1.79318	0.0729435	0.245367
863	IPO5	ENSG00000065150	11692.6	-0.17939	0.0615004	-2.91689	0.00353535	0.0184324
864	OAT	ENSG00000065154	7683.19	0.302768	0.0682593	4.43555	9.18372e-06	8.03642e-05
865	WDR3	ENSG00000065183	1343.36	-0.466612	0.0913424	-5.10839	3.24919e-07	3.4957e-06
866	PKN2	ENSG00000065243	2807.47	-0.0354259	0.0839095	-0.422192	0.672885	0.936444
867	WDR18	ENSG00000065268	739.991	0.20722	0.110767	1.87078	0.0613751	0.213983
868	TRAM2	ENSG00000065308	16728.5	0.269439	0.0636002	4.23645	2.27086e-05	0.000186274
869	NTN1	ENSG00000065320	917.414	-2.04381	0.133773	-15.2782	1.06919e-52	1.62084e-50
870	GLP2R	ENSG00000065325	1.34615	0.280594	2.10108	0.133548	0.89376	0.962448
871	MCM10	ENSG00000065328	69.5907	-2.36964	0.297856	-7.95564	1.78205e-15	4.40804e-14
872	DGKA	ENSG00000065357	2013.81	-0.536193	0.0794175	-6.75157	1.46258e-11	2.60596e-10
873	ERBB3	ENSG00000065361	127.345	-0.652663	0.205392	-3.17765	0.00148476	0.0084937
874	ANKRD44	ENSG00000065413	228.584	-0.0917689	0.185436	-0.494883	0.620683	0.936444
875	KARS1	ENSG00000065427	5209.15	-0.025424	0.0607528	-0.418483	0.675594	0.936444
876	ADAT1	ENSG00000065457	540.684	-0.570276	0.109724	-5.19736	2.02139e-07	2.24142e-06
877	PDIA5	ENSG00000065485	4505	-0.495004	0.0637094	-7.76971	7.86646e-15	1.87447e-13
878	TBC1D22B	ENSG00000065491	818.881	0.972196	0.0943636	10.3027	6.85416e-25	3.11717e-23
879	NDUFB4	ENSG00000065518	1607.44	0.140286	0.0789983	1.77581	0.0757637	0.252691
880	SPEN	ENSG00000065526	3880.73	0.0743235	0.0720162	1.03204	0.302054	0.678664
881	MYLK	ENSG00000065534	599.208	-1.09169	0.109217	-9.99562	1.5929e-23	6.63743e-22
882	ZC3H15	ENSG00000065548	3116.87	0.160267	0.0882402	1.81626	0.0693309	0.236235
883	MAP2K4	ENSG00000065559	2053.8	0.406592	0.0711361	5.71569	1.09257e-08	1.42222e-07
884	PACC1	ENSG00000065600	361.005	0.911419	0.139619	6.5279	6.66996e-11	1.10824e-09
885	SNAP91	ENSG00000065609	1.25509	-2.4049	2.04758	-1.1745	0.240193	0.589438
886	SLK	ENSG00000065613	5896.4	0.0466012	0.0898384	0.518722	0.603955	0.934842
887	CYB5R4	ENSG00000065615	742.729	-0.0500478	0.111582	-0.448531	0.65377	0.936444
888	COL17A1	ENSG00000065618	21.9556	-1.77618	0.511769	-3.47067	0.000519163	0.00328972
889	GSTO2	ENSG00000065621	55.8689	0.532861	0.300797	1.7715	0.076478	0.254594
890	SEC61A2	ENSG00000065665	328.489	0.465508	0.1366	3.40781	0.000654854	0.0040488
891	PRKCQ	ENSG00000065675	5.78303	-2.17284	1.08987	-1.99367	0.0461884	0.170006
892	TLE2	ENSG00000065717	420.124	-0.503143	0.137937	-3.64764	0.000264665	0.00177307
893	ASB1	ENSG00000065802	2015.3	-0.16948	0.0709285	-2.38944	0.0168739	0.0725048
894	FAM107B	ENSG00000065809	3780.7	0.452048	0.0696221	6.49289	8.42058e-11	1.38251e-09
895	ME1	ENSG00000065833	4092.27	0.203023	0.082142	2.47161	0.0134508	0.059622
896	TBC1D1	ENSG00000065882	1645.56	-0.479757	0.0746381	-6.42778	1.29483e-10	2.07037e-09
897	CDK13	ENSG00000065883	3067.26	-0.00353913	0.064406	-0.0549504	0.956178	0.9758
898	MTHFD2	ENSG00000065911	6221.05	-0.605328	0.0683326	-8.85856	8.10565e-19	2.49558e-17
899	SLC9A7	ENSG00000065923	2675.78	-1.13743	0.0705358	-16.1255	1.68835e-58	3.08901e-56
900	FOXJ2	ENSG00000065970	1849.42	-0.0200444	0.0803742	-0.249389	0.80306	0.952393
901	YBX1	ENSG00000065978	12762.9	0.299116	0.0541686	5.52196	3.35245e-08	4.10008e-07
902	PDE4A	ENSG00000065989	1596.8	-0.724772	0.103734	-6.9868	2.81224e-12	5.37059e-11
903	PPP2R5A	ENSG00000066027	2123.74	-0.0361724	0.0712044	-0.508008	0.611448	0.936444
904	CTNNA2	ENSG00000066032	0.12925	-0.655305	4.08047	-0.160595	0.872412	0.952393
905	ELAVL1	ENSG00000066044	3008.22	-0.123984	0.0664739	-1.86516	0.0621594	0.216149
906	TIE1	ENSG00000066056	0.839598	-0.146534	2.52088	-0.0581282	0.953646	0.974626
907	DIP2B	ENSG00000066084	2903.08	0.515944	0.068426	7.54017	4.6936e-14	1.04199e-12
908	SMARCD1	ENSG00000066117	2722.68	0.370538	0.0784839	4.72121	2.3445e-06	2.25014e-05
909	KDM4A	ENSG00000066135	1121.64	-0.155974	0.0862093	-1.80924	0.0704133	0.238799
910	NFYC	ENSG00000066136	1068.39	0.112745	0.0991618	1.13698	0.255547	0.612555
911	ZMYND12	ENSG00000066185	14.923	0.718059	0.580697	1.23655	0.216256	0.550275
912	SLC9A3	ENSG00000066230	64.3055	-0.148013	0.271959	-0.544247	0.586272	0.922624
913	NGEF	ENSG00000066248	440.643	-1.57445	0.11927	-13.2007	8.6904e-40	8.72741e-38
914	ASPM	ENSG00000066279	844.244	-1.34884	0.104995	-12.8466	8.982e-38	7.89895e-36
915	ELOVL1	ENSG00000066322	4302.48	0.663806	0.087668	7.57181	3.68067e-14	8.28086e-13
916	SPI1	ENSG00000066336	1.42042	0.336332	1.93983	0.173382	0.862351	0.952393
917	POLR1H	ENSG00000066379	204.98	0.100523	0.162313	0.619317	0.535707	0.903368
918	MPPED2	ENSG00000066382	1.23039	-3.58913	2.34865	-1.52817	0.126471	0.375299
919	CLDN18	ENSG00000066405	10.2511	-0.156076	0.684782	-0.227921	0.819708	0.952393
920	ZBTB11	ENSG00000066422	1247.2	-0.158617	0.0954238	-1.66224	0.0964649	0.305103
921	ATXN3	ENSG00000066427	818.256	-0.130683	0.106253	-1.22992	0.218727	0.554083
922	GOLGA5	ENSG00000066455	2672.23	-0.921399	0.0737114	-12.5001	7.4556e-36	6.08587e-34
923	FGFR2	ENSG00000066468	5.35232	-1.2116	0.957771	-1.26502	0.205866	0.532218
924	LRRC40	ENSG00000066557	868.459	0.130388	0.124939	1.04361	0.296665	0.670905
925	ISOC1	ENSG00000066583	281.084	-0.654125	0.141049	-4.63757	3.52526e-06	3.29593e-05
926	EML1	ENSG00000066629	3251.54	-0.167667	0.0709677	-2.36258	0.0181482	0.0772595
927	TRMT11	ENSG00000066651	545.555	0.107485	0.116974	0.918878	0.358159	0.751485
928	THUMPD1	ENSG00000066654	1927.68	-0.414895	0.0724111	-5.72972	1.00598e-08	1.31413e-07
929	MSANTD3	ENSG00000066697	3124.3	0.206071	0.0698137	2.95173	0.00316	0.0166858
930	KIF26A	ENSG00000066735	0.297777	-1.54735	3.99105	-0.387706	0.698234	0.936444
931	ATG2B	ENSG00000066739	2681.23	0.0250672	0.0726218	0.345174	0.729963	0.936444
932	ARFGEF1	ENSG00000066777	4673.54	-0.180094	0.0693902	-2.59539	0.00944847	0.0438792
933	ZFAT	ENSG00000066827	611.812	-0.236412	0.105735	-2.23589	0.0253592	0.102554
934	MTFR1	ENSG00000066855	1142.3	-0.165688	0.0959192	-1.72737	0.0841015	0.274405
935	STAG3	ENSG00000066923	39.4552	-0.329221	0.376885	-0.873532	0.382373	0.777271
936	FECH	ENSG00000066926	1410.59	0.249398	0.0808006	3.08659	0.00202468	0.0112331
937	MYO9A	ENSG00000066933	3024.25	0.0851307	0.0680039	1.25185	0.210624	0.540831
938	DDX3Y	ENSG00000067048	2.32745	0.229135	1.46023	0.156918	0.87531	0.953595
939	PFKP	ENSG00000067057	5504.81	0.706982	0.0580921	12.17	4.48997e-34	3.29351e-32
940	IDI1	ENSG00000067064	2601.06	-0.050503	0.100337	-0.503332	0.614731	0.936444
941	SP100	ENSG00000067066	5891.71	0.221037	0.0735849	3.00384	0.00266595	0.0143728
942	KLF6	ENSG00000067082	5882.77	0.56131	0.0587211	9.55891	1.18999e-21	4.4308e-20
943	PLPP1	ENSG00000067113	2364.43	0.0764066	0.0735372	1.03902	0.298796	0.673881
944	NEO1	ENSG00000067141	2399.68	-0.0844839	0.0692285	-1.22036	0.222327	0.55993
945	TRAM1	ENSG00000067167	24528.8	0.141396	0.0794347	1.78003	0.0750712	0.250907
946	PHKA1	ENSG00000067177	243.256	-0.161255	0.144529	-1.11573	0.264537	0.624906
947	TNFRSF1A	ENSG00000067182	14242.3	0.240031	0.0777451	3.08741	0.00201912	0.0112062
948	CACNB1	ENSG00000067191	404.536	-0.447869	0.159082	-2.81534	0.00487264	0.024494
949	EVI5	ENSG00000067208	1866.4	0.169263	0.0777848	2.17604	0.0295519	0.116839
950	STOML1	ENSG00000067221	643.767	0.236829	0.100309	2.36099	0.0182264	0.0775513
951	PKM	ENSG00000067225	80721.7	0.100336	0.0556422	1.80324	0.0713507	0.241233
952	DHX29	ENSG00000067248	2521.75	-0.293334	0.0845306	-3.47015	0.000520169	0.00329282
953	DNTTIP2	ENSG00000067334	2048.95	-0.055594	0.0992847	-0.559945	0.575517	0.918372
954	METTL22	ENSG00000067365	676.794	-0.190393	0.106151	-1.79361	0.0728758	0.245243
955	TP53BP1	ENSG00000067369	4515.36	-0.199354	0.0622619	-3.20185	0.00136546	0.00787207
956	TRO	ENSG00000067445	589.41	-1.28243	0.109198	-11.7441	7.57297e-32	5.01217e-30
957	RRP15	ENSG00000067533	727.8	0.0410352	0.112189	0.365769	0.714537	0.936444
958	RHOA	ENSG00000067560	25023.5	-0.367488	0.0561712	-6.5423	6.05806e-11	1.01185e-09
959	DHX8	ENSG00000067596	2281.88	-0.0263258	0.0715885	-0.367738	0.713069	0.936444
960	PMS2P4	ENSG00000067601	18.8752	-0.707673	0.546332	-1.29532	0.195211	0.513598
961	PRKCZ	ENSG00000067606	45.4786	-0.949185	0.347382	-2.7324	0.00628751	0.0306954
962	ZFY	ENSG00000067646	1.79879	0.151254	1.56099	0.0968961	0.922809	0.967841
963	IARS2	ENSG00000067704	6321.98	0.0485381	0.0844869	0.574504	0.565627	0.912949
964	SYT1	ENSG00000067715	18.1014	-0.609174	0.544736	-1.11829	0.263442	0.623498
965	NAV3	ENSG00000067798	2845.39	0.9472	0.0671754	14.1004	3.77659e-45	4.32474e-43
966	IDH3G	ENSG00000067829	1610.03	-0.250447	0.0923399	-2.71223	0.00668318	0.0324229
967	ROGDI	ENSG00000067836	385.44	-0.959855	0.187895	-5.10847	3.24778e-07	3.49537e-06
968	PDZD4	ENSG00000067840	21.503	-2.25789	0.557175	-4.0524	5.06959e-05	0.000391819
969	ATP2B3	ENSG00000067842	1.25001	-1.19292	1.92255	-0.62049	0.534935	0.903368
970	ROCK1	ENSG00000067900	4825.82	-0.382774	0.0777506	-4.9231	8.51853e-07	8.69748e-06
971	CBFB	ENSG00000067955	2471.09	-0.109052	0.0858724	-1.26993	0.204111	0.529402
972	PDK3	ENSG00000067992	54.1493	-0.382925	0.293523	-1.30458	0.192035	0.508131
973	HYAL2	ENSG00000068001	840.615	0.400033	0.111986	3.57216	0.000354046	0.00232106
974	HDAC4	ENSG00000068024	800.878	0.423479	0.0959852	4.41192	1.0246e-05	8.88049e-05
975	RASSF1	ENSG00000068028	1381.96	-0.106986	0.0818534	-1.30704	0.191199	0.506645
976	FGFR3	ENSG00000068078	83.741	-1.58028	0.260893	-6.05719	1.38521e-09	2.00446e-08
977	IFI35	ENSG00000068079	1097.33	-0.363389	0.106935	-3.3982	0.000678298	0.00417914
978	HEATR6	ENSG00000068097	906.754	-0.0650538	0.0876458	-0.742235	0.457945	0.847154
979	COASY	ENSG00000068120	1807.43	0.140398	0.0910375	1.5422	0.123025	0.367277
980	PLEKHH3	ENSG00000068137	1067.83	0.142744	0.114893	1.24241	0.214085	0.546632
981	MEF2A	ENSG00000068305	6773.67	-0.464444	0.0589907	-7.87318	3.45744e-15	8.40211e-14
982	OTUD5	ENSG00000068308	3293.56	0.23887	0.0817591	2.92163	0.00348203	0.0181841
983	TFE3	ENSG00000068323	6753.74	0.047407	0.0805056	0.588866	0.555951	0.910523
984	TBC1D25	ENSG00000068354	865.407	-0.0416339	0.0909397	-0.457819	0.647082	0.936444
985	ACSL4	ENSG00000068366	5832.54	-0.468358	0.0874969	-5.35285	8.65789e-08	1.00336e-06
986	INPP5A	ENSG00000068383	1446.63	0.0457824	0.08878	0.515685	0.606075	0.936444
987	GPKOW	ENSG00000068394	734.197	0.0979135	0.0946023	1.035	0.300669	0.67669
988	GRIPAP1	ENSG00000068400	1030.74	-0.864082	0.0870773	-9.92316	3.30127e-23	1.34566e-21
989	FTSJ1	ENSG00000068438	1127.61	-0.637973	0.0851755	-7.4901	6.88225e-14	1.50685e-12
990	PRR11	ENSG00000068489	425.563	-1.43941	0.126993	-11.3346	8.84403e-30	5.33238e-28
991	REEP1	ENSG00000068615	1.11003	1.55839	2.33041	0.668718	0.503675	0.884677
992	ATP11A	ENSG00000068650	2147.65	0.088139	0.0701342	1.25672	0.208855	0.537459
993	POLR1A	ENSG00000068654	3958.57	0.341611	0.0643273	5.31051	1.09317e-07	1.25455e-06
994	LAPTM4A	ENSG00000068697	9777.03	-1.78181	0.0575136	-30.9806	9.84135e-211	2.41e-207
995	TTC7A	ENSG00000068724	1422.69	-0.0107497	0.0929091	-0.115701	0.90789	0.967002
996	IP6K2	ENSG00000068745	1409.63	-0.40621	0.0942463	-4.31009	1.63188e-05	0.000136893
997	STON1-GTF2A1L	ENSG00000068781	1.24424	1.50788	2.03732	0.740132	0.45922	0.849069
998	SRBD1	ENSG00000068784	837.95	0.0813936	0.101335	0.803215	0.42185	0.812231
999	KIF2A	ENSG00000068796	2094.2	0.214446	0.0751311	2.85429	0.00431327	0.0220018
1000	RASGRP2	ENSG00000068831	43.6025	-0.874901	0.400934	-2.18216	0.0290981	0.115288
1001	PSME4	ENSG00000068878	4856.43	-0.0395724	0.0716226	-0.552513	0.580597	0.921538
1002	IFT80	ENSG00000068885	954.917	-0.451667	0.0950631	-4.75123	2.02182e-06	1.96114e-05
1003	SIRT2	ENSG00000068903	2602.47	0.521419	0.107939	4.83067	1.36072e-06	1.35328e-05
1004	ERLEC1	ENSG00000068912	6773.07	0.248771	0.0808557	3.07673	0.00209288	0.0115712
1005	PPP2R5B	ENSG00000068971	1036.77	0.234683	0.105102	2.23292	0.0255545	0.1032
1006	PYGM	ENSG00000068976	8.15455	-1.49568	0.898789	-1.6641	0.0960923	0.304206
1007	PITX1	ENSG00000069011	164.169	0.0683052	0.184197	0.370826	0.710767	0.936444
1008	TRPC7	ENSG00000069018	0.165721	1.26825	4.08047	0.310809	0.755946	0.936444
1009	MAST4	ENSG00000069020	875.879	0.207922	0.0897077	2.31777	0.0204618	0.0854971
1010	ADGRF5	ENSG00000069122	0.337054	-1.70652	4.0251	-0.42397	0.671587	0.936444
1011	SDK2	ENSG00000069188	5.63782	-0.937003	1.045	-0.896655	0.369903	0.762231
1012	NUP133	ENSG00000069248	2270.78	0.086477	0.0731135	1.18278	0.236898	0.584397
1013	NUCKS1	ENSG00000069275	11983.4	-1.00798	0.0686634	-14.68	8.65625e-49	1.13873e-46
1014	VPS35	ENSG00000069329	5343.14	-0.696429	0.0724438	-9.61337	7.02098e-22	2.64699e-20
1015	DNAJA2	ENSG00000069345	3351.88	-0.0978329	0.0673279	-1.45308	0.146202	0.418029
1016	BCL3	ENSG00000069399	2986.01	0.0195329	0.109551	0.1783	0.858488	0.952393
1017	KCNAB2	ENSG00000069424	634.893	-0.9073	0.125124	-7.25118	4.13153e-13	8.45835e-12
1018	ABCC9	ENSG00000069431	136.396	0.12546	0.218606	0.573907	0.566031	0.913176
1019	GAL	ENSG00000069482	11.4632	0.0413682	0.735869	0.0562168	0.955169	0.97536
1020	CLEC2D	ENSG00000069493	65.9299	-0.435044	0.276837	-1.57148	0.116071	0.351615
1021	FUNDC1	ENSG00000069509	413.514	-0.0628008	0.123279	-0.50942	0.610458	0.936444
1022	MAOB	ENSG00000069535	1.02128	-0.933278	2.2089	-0.422508	0.672654	0.936444
1023	RORA	ENSG00000069667	656.874	-0.325764	0.0989246	-3.29305	0.000991063	0.00587423
1024	DRD4	ENSG00000069696	2.86	1.3202	1.45673	0.906273	0.364791	0.758483
1025	TGFBR3	ENSG00000069702	14511.9	0.266837	0.0598199	4.46068	8.17015e-06	7.183e-05
1026	PLA2G10	ENSG00000069764	1.69943	-1.11229	1.6799	-0.662119	0.507895	0.88611
1027	HES2	ENSG00000069812	20.7149	-1.35079	0.50284	-2.68633	0.00722423	0.0346988
1028	ATP1B3	ENSG00000069849	4256.68	0.397241	0.0860117	4.61845	3.8661e-06	3.58826e-05
1029	NEDD4	ENSG00000069869	4092.4	0.417063	0.0776115	5.37373	7.71241e-08	9.01007e-07
1030	PIGB	ENSG00000069943	380.74	-0.167493	0.133195	-1.2575	0.208574	0.537019
1031	MAPK6	ENSG00000069956	2644.71	-0.534062	0.0750487	-7.1162	1.10945e-12	2.20196e-11
1032	GNB5	ENSG00000069966	551.249	-0.250462	0.105833	-2.36657	0.017954	0.0765866
1033	RAB27A	ENSG00000069974	1054.77	-0.356185	0.0935824	-3.80611	0.000141169	0.00100562
1034	HDHD5	ENSG00000069998	871.119	0.38764	0.104899	3.69538	0.000219561	0.00149931
1035	UFD1	ENSG00000070010	1476.83	0.369654	0.0780688	4.73497	2.19082e-06	2.10964e-05
1036	LRP6	ENSG00000070018	3202.21	-0.0222395	0.0696395	-0.319352	0.74946	0.936444
1037	GUCY2C	ENSG00000070019	0.962266	-0.516978	2.39879	-0.215516	0.829365	0.952393
1038	SCT	ENSG00000070031	0.337054	-1.70652	4.0251	-0.42397	0.671587	0.936444
1039	PHRF1	ENSG00000070047	2204.71	-0.0257574	0.08264	-0.311682	0.755282	0.936444
1040	ELP1	ENSG00000070061	1871.34	-0.343392	0.079597	-4.31414	1.60227e-05	0.000134551
1041	NUCB2	ENSG00000070081	5455.79	0.164969	0.0820639	2.01026	0.0444041	0.16466
1042	PFN2	ENSG00000070087	12256.1	0.272152	0.0618937	4.39708	1.09715e-05	9.4655e-05
1043	PTPN3	ENSG00000070159	64.8949	-1.6609	0.309098	-5.37337	7.72785e-08	9.0248e-07
1044	SPTB	ENSG00000070182	0.823481	-1.70636	2.56576	-0.665048	0.50602	0.884677
1045	SLC44A1	ENSG00000070214	6601.01	0.0608718	0.0763008	0.797788	0.424994	0.814305
1046	TMEM260	ENSG00000070269	847.561	-0.222324	0.0985412	-2.25615	0.0240612	0.0979822
1047	SMG6	ENSG00000070366	2063.15	0.231427	0.0795799	2.90811	0.00363625	0.0188965
1048	EXOC5	ENSG00000070367	3969.43	-0.279623	0.0876743	-3.18934	0.001426	0.00818989
1049	CLTCL1	ENSG00000070371	317.384	-0.0988075	0.141644	-0.697576	0.485442	0.872913
1050	FGF22	ENSG00000070388	6.20016	-0.443156	0.889575	-0.498166	0.618367	0.936444
1051	FSTL3	ENSG00000070404	1747.93	-0.246795	0.105694	-2.335	0.0195436	0.0823064
1052	DGCR2	ENSG00000070413	3302.5	0.145371	0.100587	1.44522	0.148397	0.422332
1053	RNF126	ENSG00000070423	902.635	-0.397382	0.10986	-3.61718	0.000297836	0.0019778
1054	MNT	ENSG00000070444	1643.11	0.24865	0.0982369	2.53112	0.0113698	0.0515243
1055	ZXDC	ENSG00000070476	683.898	0.369116	0.111024	3.32465	0.00088529	0.00530059
1056	JMJD6	ENSG00000070495	817.65	0.311969	0.0997288	3.12817	0.00175895	0.00989684
1057	POLB	ENSG00000070501	309.154	-0.13575	0.152024	-0.892954	0.371882	0.764868
1058	WIPI1	ENSG00000070540	3506.87	0.375713	0.0720584	5.21401	1.84804e-07	2.05563e-06
1059	FRMPD1	ENSG00000070601	8.54251	-1.4253	0.875445	-1.62808	0.103508	0.321699
1060	GBA2	ENSG00000070610	2012.87	0.302916	0.077143	3.92668	8.61265e-05	0.000639272
1061	NDST1	ENSG00000070614	12403.5	0.352431	0.068442	5.14933	2.61412e-07	2.85491e-06
1062	ASNS	ENSG00000070669	61.4589	-0.118446	0.273151	-0.433629	0.664558	0.936444
1063	AP3M2	ENSG00000070718	1669	1.07781	0.0824779	13.0679	5.02351e-39	4.83153e-37
1064	CNGB1	ENSG00000070729	1.27816	-0.204109	2.15811	-0.094578	0.92465	0.967841
1065	ST6GALNAC2	ENSG00000070731	7.80715	-0.468604	0.765315	-0.612302	0.540338	0.905054
1066	CHAT	ENSG00000070748	0.168527	-0.655305	4.08047	-0.160595	0.872412	0.952393
1067	PABPC1	ENSG00000070756	67694.8	0.499878	0.0578237	8.64486	5.38718e-18	1.57485e-16
1068	TESK2	ENSG00000070759	169.911	-1.18497	0.197945	-5.98636	2.14591e-09	3.0457e-08
1069	CFAP20	ENSG00000070761	590.199	-0.0496151	0.115645	-0.42903	0.667902	0.936444
1070	CSNK2A2	ENSG00000070770	3180.19	0.178812	0.0664515	2.69086	0.00712674	0.0342926
1071	PTPN21	ENSG00000070778	2988.74	0.0913137	0.074839	1.22014	0.222413	0.560035
1072	EIF2B3	ENSG00000070785	1130.68	-0.0480243	0.0821569	-0.584544	0.558854	0.910523
1073	CAMK2A	ENSG00000070808	2.87865	0.290771	1.41636	0.205294	0.837343	0.952393
1074	TCOF1	ENSG00000070814	1952.03	0.0524403	0.0828538	0.632925	0.526782	0.89747
1075	CDC42	ENSG00000070831	5899.27	0.383198	0.0723285	5.29802	1.17067e-07	1.33578e-06
1076	OSBPL3	ENSG00000070882	1726.65	-0.226981	0.0803046	-2.8265	0.00470598	0.0237801
1077	RAD18	ENSG00000070950	432.264	-0.0359622	0.132118	-0.272198	0.785469	0.952393
1078	ATP2B1	ENSG00000070961	4720.72	-0.207842	0.0864221	-2.40496	0.0161743	0.0699604
1079	TRPM5	ENSG00000070985	0.12925	-0.655305	4.08047	-0.160595	0.872412	0.952393
1080	NCK2	ENSG00000071051	894.983	-0.635289	0.0957031	-6.63812	3.17708e-11	5.46715e-10
1081	MAP4K4	ENSG00000071054	25714.8	0.0854855	0.0525729	1.62604	0.103941	0.322764
1082	MGAT4A	ENSG00000071073	2.52337	-0.422028	1.40965	-0.299384	0.764647	0.94217
1083	RPL31	ENSG00000071082	9071.14	0.0917284	0.0634803	1.44499	0.148461	0.42244
1084	WDR1	ENSG00000071127	25911.1	0.10513	0.0580123	1.8122	0.0699556	0.237856
1085	SNX13	ENSG00000071189	3139.55	0.21155	0.0898257	2.35512	0.0185169	0.0785562
1086	ARHGAP10	ENSG00000071205	1674.04	0.267416	0.0773326	3.458	0.000544196	0.00343127
1087	RPS6KA2	ENSG00000071242	11294	-0.531302	0.0606361	-8.76213	1.9159e-18	5.75403e-17
1088	ING3	ENSG00000071243	439.707	-0.056256	0.11932	-0.471473	0.637303	0.936444
1089	VASH1	ENSG00000071246	404.741	-0.415313	0.123289	-3.36862	0.000755445	0.00460279
1090	LMCD1	ENSG00000071282	81.6951	-0.139211	0.27388	-0.50829	0.61125	0.936444
1091	BUD23	ENSG00000071462	1531.91	0.330923	0.0750102	4.4117	1.0256e-05	8.88676e-05
1092	SEL1L	ENSG00000071537	13741.4	0.338192	0.0585045	5.78061	7.44283e-09	9.87261e-08
1093	TRIP13	ENSG00000071539	339.572	-1.48773	0.141484	-10.5152	7.35246e-26	3.52508e-24
1094	ATP6AP1	ENSG00000071553	7649.33	0.501254	0.0840698	5.96236	2.48621e-09	3.49905e-08
1095	TCF3	ENSG00000071564	3650.01	-0.459701	0.0890821	-5.16042	2.46397e-07	2.69697e-06
1096	TRIB2	ENSG00000071575	2637.78	1.28933	0.0688985	18.7135	3.84127e-78	1.18725e-75
1097	DAZAP1	ENSG00000071626	3485.1	0.164055	0.0681622	2.40683	0.0160916	0.0696406
1098	MBD3	ENSG00000071655	2431.42	0.121942	0.0866107	1.40793	0.159153	0.444675
1099	HLTF	ENSG00000071794	2076.03	-0.573124	0.106596	-5.37659	7.59118e-08	8.88149e-07
1100	FAM50A	ENSG00000071859	3638.05	0.292427	0.0691986	4.22591	2.37978e-05	0.000194307
1101	FAM3A	ENSG00000071889	1196.06	0.391378	0.105687	3.70317	0.000212923	0.0014596
1102	CPSF1	ENSG00000071894	3666.34	-0.2787	0.0866187	-3.21755	0.0012929	0.00748488
1103	MYO3B	ENSG00000071909	15.1403	-2.84798	0.6761	-4.21237	2.5271e-05	0.000205388
1104	CYBRD1	ENSG00000071967	50569.5	0.369447	0.0572948	6.44816	1.13213e-10	1.83006e-09
1105	PDCD2	ENSG00000071994	1624.76	-0.142316	0.0765698	-1.85864	0.0630785	0.218819
1106	SLC6A15	ENSG00000072041	403.364	0.44586	0.142716	3.12411	0.00178344	0.0100246
1107	RDH11	ENSG00000072042	1686.97	-0.758164	0.0821877	-9.22479	2.84121e-20	9.62233e-19
1108	PRKACA	ENSG00000072062	5383.99	-0.115095	0.0878781	-1.30971	0.190295	0.505004
1109	ADGRL1	ENSG00000072071	1006.42	0.0844495	0.113704	0.742712	0.457656	0.846767
1110	SPP2	ENSG00000072080	0.258501	-1.3741	4.05516	-0.338852	0.734722	0.936444
1111	ACTN1	ENSG00000072110	27353.9	0.440317	0.0605545	7.27141	3.55767e-13	7.33539e-12
1112	ZFYVE26	ENSG00000072121	2515.83	0.361543	0.0734215	4.92422	8.46974e-07	8.65044e-06
1113	RPS6KA6	ENSG00000072133	259.429	-0.862427	0.187728	-4.59402	4.34783e-06	4.00154e-05
1114	EPN2	ENSG00000072134	1506.86	0.170356	0.0821423	2.07392	0.038087	0.144828
1115	PTPN18	ENSG00000072135	1547.12	0.000589555	0.0860523	0.00685113	0.994534	0.997135
1116	LIMS2	ENSG00000072163	1975.35	-0.111911	0.107721	-1.03889	0.298855	0.673942
1117	ASIC4	ENSG00000072182	3.10456	0.366595	1.31172	0.279478	0.779878	0.952373
1118	SPEG	ENSG00000072195	2266.06	-1.16107	0.0984032	-11.7991	3.94376e-32	2.6656e-30
1119	LNX1	ENSG00000072201	52.3425	-0.644758	0.320538	-2.01149	0.0442742	0.164235
1120	ALDH3A2	ENSG00000072210	7720.39	-0.203013	0.0605674	-3.35185	0.000802743	0.0048612
1121	TFRC	ENSG00000072274	12819.1	0.430203	0.072503	5.93359	2.96389e-09	4.13297e-08
1122	SREBF1	ENSG00000072310	4541.38	-0.0733302	0.0881658	-0.831731	0.405561	0.797085
1123	TRPC5	ENSG00000072315	0.502775	-0.733971	3.31781	-0.221222	0.82492	0.952393
1124	AFF4	ENSG00000072364	8900.61	-0.274677	0.0593587	-4.6274	3.7028e-06	3.44977e-05
1125	UBE2D1	ENSG00000072401	849.088	-0.136586	0.09226	-1.48045	0.138754	0.402336
1126	PALS1	ENSG00000072415	2561.78	0.0971676	0.0946422	1.02668	0.304569	0.682307
1127	RHOBTB1	ENSG00000072422	1255.36	0.275924	0.0850073	3.24589	0.00117085	0.00684683
1128	SMC1A	ENSG00000072501	4165.64	0.0549523	0.0622566	0.882674	0.377412	0.771926
1129	HSD17B10	ENSG00000072506	2132.8	0.112447	0.0734782	1.53034	0.125933	0.374086
1130	MARK2	ENSG00000072518	1334.41	0.3532	0.10922	3.23385	0.00122133	0.00711325
1131	HMMR	ENSG00000072571	200.457	-2.24705	0.183374	-12.2539	1.60011e-34	1.19857e-32
1132	CHFR	ENSG00000072609	1531.96	0.238103	0.0854275	2.78719	0.0053167	0.026463
1133	TRHDE	ENSG00000072657	113.276	-0.546901	0.250559	-2.18272	0.0290564	0.115166
1134	P4HA2	ENSG00000072682	7022.68	0.333384	0.0623078	5.35059	8.76687e-08	1.01562e-06
1135	NFATC3	ENSG00000072736	839.304	-0.141156	0.0898678	-1.57071	0.11625	0.352025
1136	TRNT1	ENSG00000072756	725.664	0.110496	0.10884	1.01521	0.310006	0.689087
1137	ACADVL	ENSG00000072778	6224.27	-0.315634	0.0711035	-4.43907	9.03471e-06	7.9147e-05
1138	STK10	ENSG00000072786	2534.81	-0.0250351	0.0758254	-0.330167	0.741274	0.936444
1139	FBXW11	ENSG00000072803	3274.32	0.0345952	0.0652416	0.530262	0.59593	0.928107
1140	ACAP1	ENSG00000072818	54.028	-0.294606	0.318153	-0.925988	0.354452	0.747203
1141	CRMP1	ENSG00000072832	512.602	-0.325252	0.114254	-2.84676	0.00441669	0.0224788
1142	EVC	ENSG00000072840	4160	-0.298746	0.0701215	-4.2604	2.04062e-05	0.000168736
1143	DERL2	ENSG00000072849	1733.36	0.427996	0.0849179	5.04011	4.65252e-07	4.91091e-06
1144	SIDT1	ENSG00000072858	0.708574	-1.32234	2.93604	-0.450384	0.652433	0.936444
1145	NDE1	ENSG00000072864	1132.33	0.133799	0.0891037	1.50161	0.133198	0.390491
1146	IRAG1	ENSG00000072952	936.102	-0.888875	0.11759	-7.55911	4.05837e-14	9.07291e-13
1147	TMEM38A	ENSG00000072954	71.4794	-1.09597	0.269244	-4.07052	4.69074e-05	0.00036413
1148	AP1M1	ENSG00000072958	3217.6	0.318102	0.0703189	4.5237	6.07668e-06	5.474e-05
1149	PVR	ENSG00000073008	4075.26	0.0350657	0.0657671	0.53318	0.593909	0.926278
1150	XRCC1	ENSG00000073050	732.895	-0.0578939	0.110236	-0.525183	0.599456	0.930735
1151	SCARB1	ENSG00000073060	2047.96	0.830792	0.0855655	9.70942	2.74888e-22	1.06202e-20
1152	CYP2W1	ENSG00000073067	4.62235	-4.47248	1.49031	-3.00105	0.00269053	0.0144782
1153	MCM2	ENSG00000073111	649.89	-0.643008	0.109917	-5.84992	4.91805e-09	6.68229e-08
1154	MOV10L1	ENSG00000073146	41.3046	-0.279161	0.38366	-0.727627	0.466842	0.855563
1155	PANX2	ENSG00000073150	837.609	1.55081	0.108581	14.2825	2.81332e-46	3.34186e-44
1156	SELENOO	ENSG00000073169	647.857	0.0744563	0.118272	0.629535	0.528999	0.899465
1157	TP63	ENSG00000073282	44.4947	0.692649	0.320242	2.16289	0.0305495	0.120141
1158	ALPK1	ENSG00000073331	813.095	-0.456046	0.100055	-4.55796	5.16533e-06	4.70361e-05
1159	LLGL2	ENSG00000073350	9.85914	-0.975416	0.715431	-1.3634	0.172757	0.470787
1160	PDE8A	ENSG00000073417	1860.3	0.0840444	0.0730476	1.15054	0.249921	0.603529
1161	CLCN4	ENSG00000073464	257.976	-0.499567	0.157547	-3.1709	0.00151968	0.00867007
1162	NLE1	ENSG00000073536	757.479	0.140714	0.109348	1.28685	0.198148	0.518457
1163	SDHA	ENSG00000073578	2979.88	0.0490642	0.0653318	0.751	0.452652	0.841471
1164	SMARCE1	ENSG00000073584	381.319	-0.717285	0.12002	-5.97638	2.28148e-09	3.22947e-08
1165	FNDC8	ENSG00000073598	2.84149	-0.631029	1.2619	-0.500063	0.617031	0.936444
1166	GSDMB	ENSG00000073605	97.7804	-0.152171	0.231669	-0.656845	0.51128	0.888509
1167	KDM5A	ENSG00000073614	3611.03	0.17722	0.065127	2.72114	0.00650572	0.0316391
1168	ADAM11	ENSG00000073670	22.1635	-0.457056	0.491983	-0.929008	0.352885	0.745548
1169	PPP2R3A	ENSG00000073711	1456.08	-0.69561	0.0825037	-8.43126	3.41964e-17	9.49121e-16
1170	FERMT2	ENSG00000073712	9859.68	0.335605	0.0670262	5.00707	5.52645e-07	5.78733e-06
1171	CD5L	ENSG00000073754	0.15218	-0.655305	4.08047	-0.160595	0.872412	0.952393
1172	PTGS2	ENSG00000073756	708.076	-0.496462	0.104629	-4.74497	2.08534e-06	2.01599e-05
1173	IGF2BP2	ENSG00000073792	5423.04	0.0711643	0.060304	1.18009	0.237963	0.585877
1174	MAP3K13	ENSG00000073803	802.107	-0.265564	0.0934401	-2.84208	0.004482	0.0227749
1175	ST6GAL1	ENSG00000073849	283.314	-0.970168	0.150695	-6.43794	1.21103e-10	1.9432e-09
1176	TBX21	ENSG00000073861	0.317901	0.306477	3.93105	0.077963	0.937857	0.967841
1177	FRY	ENSG00000073910	284.062	-0.290124	0.166641	-1.74101	0.0816814	0.268236
1178	PICALM	ENSG00000073921	10209.2	0.307883	0.0683618	4.50374	6.67683e-06	5.96567e-05
1179	NSF	ENSG00000073969	2450.19	0.143292	0.0678132	2.11305	0.0345969	0.133324
1180	GLI2	ENSG00000074047	662.101	-0.574392	0.120219	-4.7779	1.77137e-06	1.73459e-05
1181	CLASP1	ENSG00000074054	2922.43	-0.0409303	0.0672442	-0.608682	0.542735	0.906166
1182	MRPS34	ENSG00000074071	1694.34	-0.0361488	0.0832335	-0.434306	0.664066	0.936444
1183	NOTCH3	ENSG00000074181	5172.05	-0.245427	0.0970089	-2.52994	0.0114082	0.0516762
1184	CLNS1A	ENSG00000074201	2753.78	0.377929	0.0686565	5.50463	3.69946e-08	4.50717e-07
1185	PPP2R2C	ENSG00000074211	6.70047	-0.834287	0.918455	-0.908359	0.363689	0.757576
1186	TEAD2	ENSG00000074219	1608.17	-0.247572	0.0781604	-3.16749	0.00153761	0.00876449
1187	EED	ENSG00000074266	531.576	0.136581	0.108419	1.25975	0.207759	0.535503
1188	CDHR2	ENSG00000074276	4.45269	-1.70229	1.13662	-1.49768	0.134218	0.39265
1189	SNCB	ENSG00000074317	1.7686	-0.573771	1.6182	-0.354573	0.72291	0.936444
1190	TSG101	ENSG00000074319	2845.1	0.244912	0.065363	3.74695	0.000178998	0.00124883
1191	NCBP3	ENSG00000074356	1627.12	-0.486095	0.0778833	-6.24133	4.33868e-10	6.59608e-09
1192	ATP2A3	ENSG00000074370	169.582	-0.359322	0.19043	-1.8869	0.0591737	0.208016
1193	CA12	ENSG00000074410	7400.8	-2.85097	0.06333	-45.0176	0	0
1194	MGLL	ENSG00000074416	4300.62	-1.10478	0.0699129	-15.8022	3.00432e-56	5.11458e-54
1195	NTN4	ENSG00000074527	30532	0.764093	0.0593752	12.8689	6.73686e-38	5.94094e-36
1196	BCS1L	ENSG00000074582	417.419	-0.092189	0.125166	-0.736531	0.461408	0.850433
1197	NUAK1	ENSG00000074590	728.267	-0.11055	0.104644	-1.05643	0.29077	0.661899
1198	DPP8	ENSG00000074603	2764.84	-0.176577	0.0678344	-2.60306	0.00923966	0.0430162
1199	SLC24A1	ENSG00000074621	741.578	0.38788	0.0988843	3.92256	8.76117e-05	0.00064969
1200	ZNF532	ENSG00000074657	3810.33	-0.186966	0.0683341	-2.73605	0.00621815	0.0304031
1201	SCARF1	ENSG00000074660	20.902	-0.515731	0.492024	-1.04818	0.294554	0.667554
1202	LMAN1	ENSG00000074695	19082.1	0.0393727	0.0814109	0.483629	0.628649	0.936444
1203	HACD3	ENSG00000074696	4930.07	0.272594	0.0612685	4.44917	8.62019e-06	7.5578e-05
1204	IPCEF1	ENSG00000074706	15.9934	-0.308872	0.5771	-0.535214	0.592502	0.925474
1205	ZZEF1	ENSG00000074755	3590.11	-0.150881	0.0632362	-2.38599	0.0170333	0.0731097
1206	ENO1	ENSG00000074800	41742.2	0.4353	0.0552569	7.87775	3.33331e-15	8.10664e-14
1207	SLC12A1	ENSG00000074803	2.80142	-2.04829	1.43994	-1.42248	0.154887	0.435298
1208	MYDGF	ENSG00000074842	4746.56	0.5239	0.0707014	7.41004	1.26263e-13	2.7307e-12
1209	ANO8	ENSG00000074855	296.984	-1.06188	0.151084	-7.02839	2.08926e-12	4.04572e-11
1210	TUBE1	ENSG00000074935	680.66	0.529262	0.0965919	5.47937	4.26852e-08	5.1649e-07
1211	ARHGEF10L	ENSG00000074964	1599.36	-0.00516144	0.0925588	-0.0557639	0.95553	0.975603
1212	TXK	ENSG00000074966	17.7505	0.235691	0.523248	0.450439	0.652394	0.936444
1213	WSCD2	ENSG00000075035	0.186375	1.26825	4.08047	0.310809	0.755946	0.936444
1214	KCNQ2	ENSG00000075043	0.517001	-2.36514	3.5505	-0.666144	0.505319	0.884677
1215	TACR2	ENSG00000075073	34.808	1.03478	0.374671	2.76185	0.00574754	0.0283371
1216	ACTR6	ENSG00000075089	615.868	0.287705	0.123733	2.32521	0.0200609	0.0840869
1217	TIPIN	ENSG00000075131	150.355	-0.32045	0.187791	-1.70642	0.0879297	0.283977
1218	SRI	ENSG00000075142	1886.65	-0.0771938	0.078669	-0.981249	0.32647	0.712496
1219	EIF4G3	ENSG00000075151	8411.38	-0.253497	0.0600454	-4.22176	2.42405e-05	0.000197668
1220	NUP37	ENSG00000075188	709.821	0.0610211	0.0969256	0.629566	0.528978	0.899465
1221	SEMA3A	ENSG00000075213	7813	0.0858575	0.0739615	1.16084	0.245707	0.597492
1222	GTSE1	ENSG00000075218	211.23	-1.95228	0.175191	-11.1437	7.68422e-29	4.36055e-27
1223	SEMA3C	ENSG00000075223	14850.3	0.431015	0.080747	5.33785	9.40546e-08	1.08802e-06
1224	TTC38	ENSG00000075234	1016.93	-0.196828	0.0963691	-2.04244	0.0411076	0.154287
1225	ACAT1	ENSG00000075239	3281.66	0.212929	0.0676806	3.14608	0.00165474	0.00935514
1226	GRAMD4	ENSG00000075240	908.773	0.365451	0.100799	3.62555	0.000288348	0.00192081
1227	CELSR1	ENSG00000075275	201.719	-0.736171	0.167437	-4.39671	1.09905e-05	9.47931e-05
1228	WNT8B	ENSG00000075290	2.69612	-1.342	1.47649	-0.908917	0.363394	0.757258
1229	ZNF638	ENSG00000075292	4764.77	-0.0139102	0.0872571	-0.159417	0.873341	0.952901
1230	SLC25A40	ENSG00000075303	451.339	-0.078415	0.119446	-0.656491	0.511508	0.888509
1231	TIMM21	ENSG00000075336	640.619	0.231821	0.10175	2.27833	0.0227069	0.093218
1232	ADD2	ENSG00000075340	209.997	-1.18402	0.171111	-6.91962	4.52857e-12	8.49541e-11
1233	RASAL2	ENSG00000075391	3242.91	0.448166	0.0650749	6.88693	5.70108e-12	1.05766e-10
1234	VPS9D1	ENSG00000075399	958.757	-0.0778152	0.106526	-0.730482	0.465095	0.854146
1235	ZNF37A	ENSG00000075407	1774.54	-0.000327688	0.0912591	-0.00359074	0.997135	0.998452
1236	MARK3	ENSG00000075413	3326.35	-0.0934856	0.065474	-1.42783	0.153342	0.432501
1237	SLC25A3	ENSG00000075415	18606.3	-0.0736604	0.0534561	-1.37796	0.168216	0.462169
1238	FNDC3B	ENSG00000075420	18957	0.475415	0.0573012	8.29677	1.06982e-16	2.87165e-15
1239	FOSL2	ENSG00000075426	7726.74	0.47259	0.0812516	5.81638	6.01357e-09	8.06072e-08
1240	FRYL	ENSG00000075539	1654.79	-0.906012	0.0737912	-12.2781	1.18824e-34	8.98518e-33
1241	TMEM131	ENSG00000075568	6120.54	0.070949	0.0605811	1.17114	0.241542	0.591429
1242	FSCN1	ENSG00000075618	9677.96	-0.338441	0.0935203	-3.61891	0.00029585	0.00196544
1243	ACTB	ENSG00000075624	150576	0.277163	0.079099	3.504	0.000458331	0.00293758
1244	MOCOS	ENSG00000075643	1260.81	-0.460724	0.0863375	-5.33632	9.4852e-08	1.09684e-06
1245	PLD1	ENSG00000075651	1767.33	0.290637	0.0860365	3.37806	0.000729979	0.00445978
1246	WDR62	ENSG00000075702	128.203	-1.77473	0.222339	-7.98212	1.43846e-15	3.57761e-14
1247	DLG1	ENSG00000075711	4305.38	0.518142	0.0668631	7.7493	9.2402e-15	2.18708e-13
1248	RAB7A	ENSG00000075785	18717.6	0.322764	0.0562919	5.73376	9.8231e-09	1.28479e-07
1249	BCAP29	ENSG00000075790	2386.26	0.048127	0.0937599	0.5133	0.607741	0.936444
1250	SEC31B	ENSG00000075826	187.786	-0.368104	0.196091	-1.87721	0.060489	0.211775
1251	SART3	ENSG00000075856	1866.96	0.243195	0.0716171	3.39577	0.000684352	0.00421318
1252	ARHGAP15	ENSG00000075884	0.202994	1.26825	4.08047	0.310809	0.755946	0.936444
1253	TUBA3D	ENSG00000075886	2.63596	-0.784328	1.3669	-0.573801	0.566103	0.913176
1254	EXOSC7	ENSG00000075914	825.67	0.305183	0.0954022	3.19891	0.00137947	0.00794092
1255	KIFAP3	ENSG00000075945	1836.9	-0.357427	0.0798107	-4.47843	7.51942e-06	6.65501e-05
1256	MKRN2	ENSG00000075975	1522.43	-0.399989	0.0776864	-5.14877	2.62197e-07	2.86053e-06
1257	MCM6	ENSG00000076003	1470.17	-0.480092	0.0776585	-6.18208	6.32615e-10	9.48625e-09
1258	REXO2	ENSG00000076043	5556.32	0.26568	0.0602139	4.41227	1.02291e-05	8.86832e-05
1259	RBM7	ENSG00000076053	1085.7	0.463936	0.118806	3.90498	9.42322e-05	0.000695061
1260	RBMS2	ENSG00000076067	2800.27	-0.0392642	0.0676269	-0.5806	0.56151	0.910523
1261	BAZ2A	ENSG00000076108	6034.99	0.752793	0.071668	10.5039	8.28872e-26	3.95017e-24
1262	PTPN23	ENSG00000076201	3364.42	-0.00710426	0.0930383	-0.0763585	0.939134	0.967841
1263	MLH1	ENSG00000076242	1704.39	0.0978206	0.0758308	1.28999	0.197056	0.516488
1264	UNG	ENSG00000076248	1130.23	-0.0441169	0.0879773	-0.501458	0.616049	0.936444
1265	FMO4	ENSG00000076258	171.64	0.612029	0.183499	3.33532	0.000852017	0.00512159
1266	KLHL20	ENSG00000076321	1497.49	0.113944	0.0816782	1.39503	0.163006	0.452148
1267	RGS11	ENSG00000076344	181.157	-0.293259	0.206272	-1.42171	0.155111	0.435755
1268	SLC46A1	ENSG00000076351	212.413	0.455699	0.170699	2.66961	0.00759393	0.0362666
1269	PLXNA2	ENSG00000076356	1888.76	0.31828	0.0825625	3.85502	0.000115722	0.000838606
1270	SPAG5	ENSG00000076382	290.787	-1.87624	0.161457	-11.6207	3.23618e-31	2.07291e-29
1271	ANKRD13A	ENSG00000076513	5571.54	-0.74716	0.0598891	-12.4757	1.01286e-35	8.16317e-34
1272	TPD52	ENSG00000076554	0.89618	0.773708	2.68502	0.288157	0.773226	0.947266
1273	ACACB	ENSG00000076555	451.251	-0.540034	0.121825	-4.43287	9.29865e-06	8.13249e-05
1274	TRAF4	ENSG00000076604	1320.73	0.328747	0.103785	3.16757	0.00153719	0.0087637
1275	PAG1	ENSG00000076641	1162.13	2.02149	0.0863097	23.4213	2.59228e-121	2.06313e-118
1276	GPATCH1	ENSG00000076650	295.054	-0.309168	0.143034	-2.1615	0.0306566	0.120473
1277	NT5C2	ENSG00000076685	2817.18	0.665291	0.0689937	9.64278	5.27407e-22	2.00168e-20
1278	MCAM	ENSG00000076706	171.188	0.0360081	0.186	0.193592	0.846495	0.952393
1279	GPC4	ENSG00000076716	36.1847	0.427755	0.400837	1.06716	0.285901	0.654828
1280	MBNL3	ENSG00000076770	678.572	-0.4597	0.108421	-4.23996	2.23562e-05	0.000183762
1281	CAMSAP3	ENSG00000076826	0.51862	1.26259	3.01869	0.418256	0.67576	0.936444
1282	RAP1GAP	ENSG00000076864	39.5785	-0.567007	0.355071	-1.59689	0.110291	0.337851
1283	XAB2	ENSG00000076924	1392.7	0.073604	0.0873378	0.842751	0.399368	0.792387
1284	ARHGEF1	ENSG00000076928	2495.77	-0.198962	0.0788653	-2.5228	0.0116424	0.0526173
1285	STXBP2	ENSG00000076944	9.88686	-1.16884	0.736775	-1.58643	0.112641	0.343317
1286	MAP2K7	ENSG00000076984	1701.46	0.203945	0.0895092	2.27848	0.022698	0.0932133
1287	DGKD	ENSG00000077044	885.767	0.143272	0.102706	1.39498	0.163023	0.452156
1288	CTTNBP2	ENSG00000077063	29.6	-0.952521	0.397175	-2.39824	0.0164741	0.0710833
1289	RARB	ENSG00000077092	13.1425	-0.0232411	0.694399	-0.0334693	0.9733	0.985197
1290	TOP2B	ENSG00000077097	6339.21	-0.600014	0.0815955	-7.35352	1.93059e-13	4.07292e-12
1291	TM9SF3	ENSG00000077147	12335.8	0.26376	0.0857372	3.07638	0.00209531	0.0115826
1292	NFKB2	ENSG00000077150	1626.48	-0.515811	0.0789523	-6.53319	6.43818e-11	1.07084e-09
1293	UBE2T	ENSG00000077152	169.841	-0.837263	0.177729	-4.7109	2.46626e-06	2.35918e-05
1294	PPP1R12B	ENSG00000077157	839.535	-0.111522	0.0898588	-1.24107	0.214578	0.547551
1295	DNAJC10	ENSG00000077232	9451	-0.0734526	0.0896236	-0.819568	0.412462	0.803546
1296	GTF3C1	ENSG00000077235	5320.73	-0.27715	0.0661258	-4.19126	2.77409e-05	0.000223634
1297	IL4R	ENSG00000077238	2226.28	0.372071	0.0857986	4.33657	1.44726e-05	0.000122308
1298	USP33	ENSG00000077254	4209.5	0.108196	0.0886122	1.221	0.222085	0.55974
1299	PAK3	ENSG00000077264	64.0214	-1.88211	0.291788	-6.45028	1.11644e-10	1.80691e-09
1300	CAPN6	ENSG00000077274	0.332244	0.306477	3.86626	0.0792696	0.936818	0.967841
1301	SNRPA	ENSG00000077312	1075.65	-0.337974	0.100511	-3.36254	0.000772279	0.00469279
1302	EXOSC5	ENSG00000077348	269.864	0.261099	0.149518	1.74627	0.0807638	0.266078
1303	DYNC1I2	ENSG00000077380	1751.04	0.0309679	0.0834538	0.371079	0.710579	0.936444
1304	APBB1IP	ENSG00000077420	2397.68	0.57336	0.0726409	7.89307	2.94839e-15	7.18699e-14
1305	LRCH4	ENSG00000077454	303.508	0.384334	0.168996	2.27423	0.0229525	0.0940885
1306	FAM76B	ENSG00000077458	273.564	-0.37208	0.167111	-2.22654	0.0259779	0.104721
1307	SIRT6	ENSG00000077463	705.626	0.114288	0.116609	0.980094	0.32704	0.713299
1308	POLD3	ENSG00000077514	443.501	-0.535959	0.116371	-4.60562	4.11239e-06	3.80133e-05
1309	ACTN2	ENSG00000077522	2.34732	1.05141	1.50799	0.697225	0.485662	0.873111
1310	CAPZB	ENSG00000077549	20392	0.0392956	0.0597991	0.657126	0.5111	0.888487
1311	GPR137B	ENSG00000077585	905.454	-0.214447	0.0887642	-2.41591	0.0156958	0.0680849
1312	NAALAD2	ENSG00000077616	24.5906	-2.13168	0.507074	-4.20388	2.62381e-05	0.00021265
1313	JADE1	ENSG00000077684	1648.17	0.462529	0.0798871	5.78978	7.04781e-09	9.37597e-08
1314	SLC25A43	ENSG00000077713	2187.01	-0.135082	0.0735246	-1.83724	0.0661749	0.227539
1315	UBE2A	ENSG00000077721	4210.2	0.280714	0.0642792	4.3671	1.25904e-05	0.000107579
1316	FGFR1	ENSG00000077782	12113.2	-0.170368	0.0712822	-2.39004	0.0168463	0.072444
1317	SMC1B	ENSG00000077935	1.85376	-0.482627	1.61127	-0.299533	0.764534	0.942162
1318	FBLN1	ENSG00000077942	53543.4	-1.09402	0.0674166	-16.2278	3.20784e-59	6.07867e-57
1319	ITGA8	ENSG00000077943	8626.71	0.193888	0.0562649	3.44599	0.000568966	0.00357118
1320	CST7	ENSG00000077984	0.258501	-1.3741	4.05516	-0.338852	0.734722	0.936444
1321	MAP2	ENSG00000078018	387.561	-0.0584298	0.121947	-0.47914	0.631839	0.936444
1322	PIAS2	ENSG00000078043	1222.21	-0.487673	0.093649	-5.20745	1.9145e-07	2.12659e-06
1323	AMPH	ENSG00000078053	84.2645	-2.32854	0.293157	-7.94299	1.97361e-15	4.863e-14
1324	ARAF	ENSG00000078061	2457.27	-0.0656806	0.0863884	-0.760294	0.447079	0.83488
1325	MCCC1	ENSG00000078070	1144.32	-0.50711	0.085669	-5.91941	3.23093e-09	4.48177e-08
1326	LAMP3	ENSG00000078081	73.3962	0.048796	0.300092	0.162603	0.870831	0.952393
1327	FAP	ENSG00000078098	3839.94	0.480687	0.0799025	6.01592	1.78872e-09	2.55584e-08
1328	NEBL	ENSG00000078114	9.51482	-0.0168239	0.742869	-0.0226472	0.981932	0.990305
1329	ACER3	ENSG00000078124	1168.86	-0.00156215	0.0936093	-0.0166879	0.986686	0.992986
1330	UBE2K	ENSG00000078140	3829.96	-0.171412	0.0671844	-2.55137	0.01073	0.0489734
1331	PIK3C3	ENSG00000078142	1822.63	-0.00837371	0.0787638	-0.106314	0.915333	0.967841
1332	N4BP2	ENSG00000078177	1234.24	-0.369389	0.102572	-3.60126	0.000316673	0.00209155
1333	TIGAR	ENSG00000078237	908.022	-0.621024	0.107811	-5.76032	8.39522e-09	1.10667e-07
1334	TULP3	ENSG00000078246	2416.71	-0.0398992	0.0713405	-0.559278	0.575972	0.91864
1335	SYNJ2	ENSG00000078269	3197.29	-0.812985	0.0674255	-12.0575	1.77036e-33	1.2751e-31
1336	ADCY2	ENSG00000078295	1.97482	0.190004	1.55353	0.122305	0.902658	0.965619
1337	PPP2R5C	ENSG00000078304	4639.31	-0.075113	0.0642815	-1.1685	0.242605	0.593007
1338	PMS2P1	ENSG00000078319	101.636	-0.182479	0.219365	-0.831851	0.405493	0.797041
1339	GNB1	ENSG00000078369	19926	0.0704362	0.0549918	1.28085	0.200247	0.522872
1340	EDN1	ENSG00000078401	239.273	1.41067	0.160329	8.79862	1.38507e-18	4.18745e-17
1341	MLLT10	ENSG00000078403	1493.61	-0.442891	0.0758319	-5.84043	5.20668e-09	7.05339e-08
1342	ZCWPW1	ENSG00000078487	116.482	0.24802	0.243194	1.01985	0.307801	0.686338
1343	FGF20	ENSG00000078579	5.32255	0.43902	0.98815	0.444284	0.656837	0.936444
1344	NRDC	ENSG00000078618	7867.15	0.0021232	0.0697761	0.0304287	0.975725	0.986979
1345	VDAC3	ENSG00000078668	2812.18	0.341307	0.0709849	4.80816	1.52326e-06	1.5032e-05
1346	PCM1	ENSG00000078674	5909.35	0.0046742	0.084254	0.0554774	0.955758	0.975742
1347	TNRC6C	ENSG00000078687	1135.77	0.279353	0.0863553	3.23493	0.00121673	0.00708907
1348	CBFA2T2	ENSG00000078699	1072.79	0.0642612	0.0908966	0.70697	0.479585	0.866148
1349	BRINP1	ENSG00000078725	978.58	0.34711	0.0899726	3.85795	0.000114342	0.000830689
1350	ITCH	ENSG00000078747	3183.94	-0.176048	0.0761421	-2.3121	0.0207722	0.0866576
1351	PKD2L2	ENSG00000078795	1.46667	-1.56455	1.9801	-0.790137	0.429448	0.818285
1352	TP53INP2	ENSG00000078804	2289.14	0.399269	0.0865482	4.61326	3.96407e-06	3.67063e-05
1353	SDF4	ENSG00000078808	11941.8	0.276561	0.0636756	4.34329	1.40365e-05	0.000118843
1354	MYH7B	ENSG00000078814	12.4014	0.0478	0.611474	0.0781718	0.937691	0.967841
1355	TP73	ENSG00000078900	0.352096	2.10761	3.74089	0.563398	0.573164	0.916739
1356	TOLLIP	ENSG00000078902	3314.75	-0.0589749	0.0816416	-0.722364	0.470071	0.857527
1357	UBE2D4	ENSG00000078967	440.019	-0.497526	0.125655	-3.95946	7.51194e-05	0.000563882
1358	CLUL1	ENSG00000079101	3.6267	1.84659	1.23773	1.49192	0.135721	0.396139
1359	RUNX1T1	ENSG00000079102	1704.14	0.0177894	0.0795675	0.223576	0.823087	0.952393
1360	CDH17	ENSG00000079112	0.93919	-3.19515	2.36581	-1.35055	0.176839	0.47819
1361	THOC1	ENSG00000079134	766.619	-0.0465337	0.106439	-0.437186	0.661977	0.936444
1362	FKBP7	ENSG00000079150	1642.29	0.0985491	0.0861422	1.14403	0.252612	0.607946
1363	OSBPL6	ENSG00000079156	261.859	-0.539684	0.145344	-3.71316	0.000204689	0.00140953
1364	SLC1A3	ENSG00000079215	68.0868	-0.0237609	0.265364	-0.0895408	0.928652	0.967841
1365	XRCC5	ENSG00000079246	12593.8	0.044798	0.0667	0.671634	0.501817	0.884229
1366	LXN	ENSG00000079257	674.07	0.237086	0.10184	2.32802	0.0199111	0.0835801
1367	SP140	ENSG00000079263	3.19502	-1.73021	1.2971	-1.33391	0.182232	0.488989
1368	MKNK1	ENSG00000079277	832.931	0.233575	0.105725	2.20927	0.0271556	0.108852
1369	TNS1	ENSG00000079308	17924	0.0992029	0.0842918	1.1769	0.239236	0.587898
1370	REXO1	ENSG00000079313	1381.86	0.328157	0.08694	3.77453	0.000160312	0.00112828
1371	SAR1A	ENSG00000079332	11924	0.394839	0.061789	6.39012	1.65755e-10	2.62789e-09
1372	CDC14A	ENSG00000079335	90.5829	-0.0568315	0.240304	-0.236498	0.813046	0.952393
1373	RAPGEF3	ENSG00000079337	237.472	-0.802188	0.172272	-4.65651	3.21615e-06	3.02828e-05
1374	CEACAM1	ENSG00000079385	7.90478	-0.508766	0.819247	-0.621017	0.534589	0.903368
1375	SENP1	ENSG00000079387	763.854	-0.438056	0.0962814	-4.54975	5.3709e-06	4.88103e-05
1376	CIC	ENSG00000079432	6680.49	-0.173185	0.0996553	-1.73784	0.0822394	0.269678
1377	LIPE	ENSG00000079435	181.336	-0.258013	0.197654	-1.30538	0.191763	0.507631
1378	FDFT1	ENSG00000079459	4701.89	0.157479	0.0665562	2.36611	0.0179763	0.0766713
1379	PAFAH1B3	ENSG00000079462	265.661	-0.276618	0.171133	-1.61639	0.10601	0.327717
1380	OPHN1	ENSG00000079482	548.429	-0.17489	0.113821	-1.53654	0.124406	0.370591
1381	KIF22	ENSG00000079616	351.334	-1.20526	0.140094	-8.60326	7.7481e-18	2.24033e-16
1382	CARMIL1	ENSG00000079691	2197.83	-0.198092	0.0715042	-2.77036	0.00559951	0.0276673
1383	PGM1	ENSG00000079739	3178	0.117145	0.0672371	1.74227	0.0814618	0.267692
1384	DDX1	ENSG00000079785	7366.4	0.281551	0.0744399	3.78226	0.000155409	0.00109651
1385	DNM2	ENSG00000079805	4474.9	-0.198997	0.07618	-2.6122	0.00899626	0.0420428
1386	EPB41L2	ENSG00000079819	9140.97	-0.0638915	0.058977	-1.08333	0.278662	0.644382
1387	RIMS1	ENSG00000079841	197.308	-0.750324	0.175176	-4.28327	1.84166e-05	0.000152959
1388	MOXD1	ENSG00000079931	7098.19	-1.00937	0.061694	-16.361	3.63218e-60	7.0079e-58
1389	STX7	ENSG00000079950	3259.65	0.117195	0.0782573	1.49756	0.134246	0.392662
1390	RABL2B	ENSG00000079974	361.102	0.23913	0.128554	1.86015	0.0628645	0.218172
1391	KEAP1	ENSG00000079999	3239.55	-0.117616	0.0742343	-1.58439	0.113104	0.344529
1392	DDX43	ENSG00000080007	57.1677	0.297919	0.294557	1.01142	0.311817	0.691496
1393	PTPRH	ENSG00000080031	116.036	0.246122	0.23137	1.06376	0.287437	0.65732
1394	DCT	ENSG00000080166	0.711306	1.80064	2.92596	0.6154	0.538291	0.904992
1395	SLC35C2	ENSG00000080189	1614.84	-0.105031	0.0822865	-1.2764	0.201812	0.525495
1396	CRYBG3	ENSG00000080200	1641.84	-0.0702941	0.0914117	-0.768984	0.441903	0.829724
1397	EPHA6	ENSG00000080224	0.724805	-2.83557	2.80744	-1.01002	0.312484	0.692464
1398	SCTR	ENSG00000080293	0.69211	-2.7786	2.84957	-0.975093	0.329514	0.716487
1399	RFX3	ENSG00000080298	171.13	-0.433116	0.187112	-2.31474	0.020627	0.0861083
1400	RIF1	ENSG00000080345	2792.91	-0.436859	0.0892593	-4.89427	9.86715e-07	9.99429e-06
1401	RAB21	ENSG00000080371	2193.28	-0.363997	0.0887907	-4.09949	4.14059e-05	0.000324589
1402	SLC4A4	ENSG00000080493	1567.39	1.6091	0.090089	17.8612	2.36397e-71	6.11846e-69
1403	SMARCA2	ENSG00000080503	5119.08	-0.263883	0.0628423	-4.19913	2.67946e-05	0.000216884
1404	RDH8	ENSG00000080511	0.317901	0.306477	3.93105	0.077963	0.937857	0.967841
1405	SESN1	ENSG00000080546	1598.88	0.212947	0.0799713	2.6628	0.00774939	0.0368983
1406	MID2	ENSG00000080561	398.35	0.1371	0.12744	1.07579	0.28202	0.64866
1407	COL5A3	ENSG00000080573	2852.13	-0.935455	0.0849178	-11.016	3.19954e-28	1.75314e-26
1408	SRCAP	ENSG00000080603	285.778	-0.0856767	0.159147	-0.53835	0.590336	0.923487
1409	PUM3	ENSG00000080608	1485.14	-0.0715565	0.0763315	-0.937444	0.34853	0.739853
1410	CPB2	ENSG00000080618	0.168527	-0.655305	4.08047	-0.160595	0.872412	0.952393
1411	CHRNA3	ENSG00000080644	0.995128	2.44879	2.41028	1.01598	0.30964	0.688542
1412	KCNN2	ENSG00000080709	2.01252	1.45435	1.68083	0.865253	0.3869	0.782924
1413	CNOT4	ENSG00000080802	1425.56	0.192181	0.0817104	2.35198	0.0186739	0.0791378
1414	PSEN1	ENSG00000080815	3504.19	0.368115	0.070049	5.25511	1.47938e-07	1.66594e-06
1415	CPOX	ENSG00000080819	688.783	-0.905151	0.113753	-7.95713	1.76074e-15	4.35873e-14
1416	CLDND1	ENSG00000080822	1594.8	-0.170321	0.0768238	-2.21703	0.0266211	0.106978
1417	MOK	ENSG00000080823	369.756	-0.125484	0.121445	-1.03326	0.301482	0.67785
1418	HSP90AA1	ENSG00000080824	22348.5	-0.0688471	0.0783823	-0.878351	0.379753	0.774072
1419	RBL1	ENSG00000080839	248.739	-0.954183	0.148323	-6.43313	1.25004e-10	2.00377e-09
1420	DLGAP4	ENSG00000080845	6127.88	0.167194	0.0864287	1.93447	0.0530548	0.190374
1421	IGSF9B	ENSG00000080854	79.302	-1.52926	0.342209	-4.46879	7.8664e-06	6.93703e-05
1422	CROCCP3	ENSG00000080947	54.6849	-0.958085	0.33344	-2.87334	0.00406158	0.0208583
1423	NDC80	ENSG00000080986	202.217	-1.88775	0.183017	-10.3146	6.0521e-25	2.76425e-23
1424	AP4E1	ENSG00000081014	1081.98	-0.729256	0.101686	-7.17167	7.40895e-13	1.48998e-11
1425	RSBN1	ENSG00000081019	528.765	-0.339836	0.112956	-3.00856	0.0026249	0.0141874
1426	MAGI3	ENSG00000081026	763.833	-0.0792314	0.0969755	-0.817025	0.413914	0.8047
1427	CXCL2	ENSG00000081041	54.6205	1.35751	0.304964	4.45138	8.53203e-06	7.48257e-05
1428	AFP	ENSG00000081051	55.742	1.34567	0.305289	4.40786	1.04399e-05	9.03132e-05
1429	COL4A4	ENSG00000081052	31.1283	-2.04283	0.442378	-4.61784	3.87759e-06	3.59578e-05
1430	TCF7	ENSG00000081059	573.563	-2.13448	0.113991	-18.725	3.09854e-78	9.76653e-76
1431	OSTM1	ENSG00000081087	5542.86	0.318235	0.0768561	4.14066	3.46307e-05	0.000275824
1432	IMPG2	ENSG00000081148	20.1	-0.617865	0.49919	-1.23774	0.215814	0.549591
1433	PCNP	ENSG00000081154	4244.54	-0.0504375	0.0932459	-0.540909	0.58857	0.922624
1434	EXD2	ENSG00000081177	965.508	0.346764	0.0853137	4.06457	4.81203e-05	0.000372917
1435	ARG2	ENSG00000081181	54.8988	0.30248	0.286361	1.05629	0.290835	0.661906
1436	MEF2C	ENSG00000081189	318.808	0.279452	0.134778	2.07342	0.0381336	0.14495
1437	PTPRC	ENSG00000081237	11.5628	-0.489942	0.661616	-0.740523	0.458983	0.848729
1438	PKP1	ENSG00000081277	8.01859	-3.35686	1.01747	-3.29922	0.000969533	0.00575519
1439	UBA5	ENSG00000081307	1409.05	-0.106647	0.096308	-1.10736	0.268139	0.630128
1440	STK17B	ENSG00000081320	4086.05	-0.69163	0.0759509	-9.10627	8.52598e-20	2.79531e-18
1441	CDC14B	ENSG00000081377	1074.06	-0.0799886	0.0841576	-0.950462	0.341877	0.732907
1442	ZNF510	ENSG00000081386	642.711	-0.265441	0.110991	-2.39155	0.0167776	0.0722266
1443	LRP2	ENSG00000081479	0.387751	-1.95081	3.97613	-0.490629	0.623689	0.936444
1444	ZNF506	ENSG00000081665	344.339	-0.239487	0.128278	-1.86694	0.0619101	0.215518
1445	JMJD4	ENSG00000081692	274.953	0.442669	0.14222	3.11258	0.00185463	0.0103856
1446	DUSP12	ENSG00000081721	626.595	0.174002	0.0985012	1.7665	0.0773126	0.256969
1447	AACS	ENSG00000081760	1477.02	-0.274039	0.0765946	-3.57779	0.000346516	0.00227591
1448	DELE1	ENSG00000081791	1756.55	-0.346099	0.0767948	-4.50681	6.58103e-06	5.89165e-05
1449	CADPS2	ENSG00000081803	912.485	-0.747179	0.100952	-7.40136	1.348e-13	2.9035e-12
1450	PCDHB4	ENSG00000081818	3.29847	-0.296808	1.27195	-0.233348	0.815491	0.952393
1451	PCDHA6	ENSG00000081842	4.23761	-1.12211	1.13576	-0.987977	0.323164	0.707803
1452	PCDHGA2	ENSG00000081853	170.216	-0.277679	0.170015	-1.63326	0.102415	0.319021
1453	HSPB11	ENSG00000081870	801.741	-0.03892	0.104201	-0.373509	0.70877	0.936444
1454	PHLPP1	ENSG00000081913	508.041	0.613705	0.110268	5.56556	2.61308e-08	3.24191e-07
1455	ATP8B1	ENSG00000081923	7177.22	0.305692	0.0774003	3.9495	7.83152e-05	0.0005858
1456	IL12RB2	ENSG00000081985	2.22462	-0.994144	1.57733	-0.630269	0.528518	0.899176
1457	SMARCD3	ENSG00000082014	1738	-0.0404297	0.0874971	-0.462069	0.644032	0.936444
1458	WDR70	ENSG00000082068	1016.31	0.241969	0.0845573	2.8616	0.00421508	0.0215527
1459	FYB1	ENSG00000082074	3.94134	0.0762598	1.1912	0.0640195	0.948955	0.972852
1460	MPP4	ENSG00000082126	21.0971	0.27282	0.461595	0.591038	0.554495	0.910523
1461	STRADB	ENSG00000082146	866.726	-0.649946	0.089678	-7.24756	4.24357e-13	8.67656e-12
1462	BZW1	ENSG00000082153	6064.01	-0.111689	0.0868012	-1.28672	0.198192	0.518486
1463	PGR	ENSG00000082175	237.17	-0.882006	0.157057	-5.61584	1.95614e-08	2.47609e-07
1464	C1QTNF3	ENSG00000082196	16.657	-0.506296	0.540157	-0.937312	0.348598	0.739853
1465	ME2	ENSG00000082212	1313.24	-0.320738	0.0868817	-3.69166	0.000222792	0.0015194
1466	C5orf22	ENSG00000082213	1146.8	0.39088	0.0953644	4.0988	4.15294e-05	0.000325442
1467	CCNT2	ENSG00000082258	1437.75	0.478756	0.0849478	5.63589	1.74161e-08	2.21954e-07
1468	FAM135A	ENSG00000082269	602.716	0.177608	0.131268	1.35301	0.176051	0.477107
1469	COL19A1	ENSG00000082293	0.687418	0.469003	2.738	0.171294	0.863993	0.952393
1470	EPB41L3	ENSG00000082397	1647.91	-0.337817	0.0751933	-4.49265	7.03415e-06	6.2691e-05
1471	COBLL1	ENSG00000082438	714.01	-0.0159754	0.0985535	-0.162098	0.871228	0.952393
1472	DLG3	ENSG00000082458	416.219	-0.65199	0.137617	-4.7377	2.16159e-06	2.08591e-05
1473	KCNK2	ENSG00000082482	8010.77	0.756963	0.0745458	10.1543	3.16956e-24	1.38603e-22
1474	SERTAD4	ENSG00000082497	414.1	-0.504129	0.123126	-4.09443	4.23206e-05	0.000331351
1475	TRAF5	ENSG00000082512	744.169	-0.944488	0.105225	-8.97591	2.81029e-19	8.9198e-18
1476	MRPL22	ENSG00000082515	831.619	0.351054	0.102517	3.42436	0.000616242	0.00383615
1477	GEMIN5	ENSG00000082516	874.886	-0.372029	0.09845	-3.77886	0.000157547	0.00111036
1478	NFE2L1	ENSG00000082641	25265	0.537168	0.0616789	8.70911	3.06268e-18	9.06138e-17
1479	SEMA5B	ENSG00000082684	14.041	-2.4003	0.680394	-3.52781	0.000419008	0.00271286
1480	GSK3B	ENSG00000082701	5807.7	0.295789	0.0605663	4.88372	1.04105e-06	1.04945e-05
1481	ITGB5	ENSG00000082781	19711.2	0.701939	0.0685487	10.24	1.31223e-24	5.86727e-23
1482	ERC1	ENSG00000082805	4465.82	0.0777539	0.0608946	1.27686	0.201652	0.525404
1483	XPO1	ENSG00000082898	7232.55	-0.28955	0.068028	-4.25633	2.07814e-05	0.000171659
1484	LINC01587	ENSG00000082929	0.12925	-0.655305	4.08047	-0.160595	0.872412	0.952393
1485	RNF13	ENSG00000082996	1656.65	0.430985	0.0852902	5.05316	4.34551e-07	4.59752e-06
1486	TRPM3	ENSG00000083067	11.0456	0.492705	0.669776	0.735627	0.461958	0.850918
1487	PALB2	ENSG00000083093	656.39	0.276079	0.121053	2.28065	0.0225695	0.0927454
1488	DOP1A	ENSG00000083097	830.109	-0.177718	0.0912391	-1.94783	0.0514351	0.185503
1489	LYRM2	ENSG00000083099	1572.12	-0.127865	0.0968332	-1.32046	0.18668	0.497776
1490	BCKDHB	ENSG00000083123	817.084	0.156915	0.0957595	1.63863	0.101289	0.316349
1491	KAT6A	ENSG00000083168	3774.22	0.0829209	0.0635882	1.30403	0.192224	0.508344
1492	TUT7	ENSG00000083223	1946.48	0.0473388	0.0945888	0.50047	0.616744	0.936444
1493	ULK2	ENSG00000083290	1530.19	0.621496	0.0763954	8.13525	4.11082e-16	1.06224e-14
1494	GRHL2	ENSG00000083307	0.28143	-1.47856	4.04498	-0.365529	0.714716	0.936444
1495	TNPO1	ENSG00000083312	13153.7	-0.644887	0.0741038	-8.70247	3.24734e-18	9.59881e-17
1496	PLOD1	ENSG00000083444	18480.6	0.544659	0.0735338	7.40691	1.29273e-13	2.7901e-12
1497	P2RX5	ENSG00000083454	12.8402	0.0691353	0.656127	0.105369	0.916083	0.967841
1498	ITGAE	ENSG00000083457	594.688	0.0182983	0.106936	0.171115	0.864133	0.952393
1499	DIS3	ENSG00000083520	2405.46	-0.661508	0.099352	-6.65822	2.77154e-11	4.79522e-10
1500	PIBF1	ENSG00000083535	829.802	-0.198385	0.105039	-1.88867	0.0589363	0.207342
1501	TDRD3	ENSG00000083544	692.969	0.204653	0.104343	1.96134	0.0498388	0.180832
1502	NUFIP1	ENSG00000083635	214.698	0.291447	0.155328	1.87633	0.0606094	0.212126
1503	PDS5B	ENSG00000083642	1377.73	-0.482338	0.094162	-5.12243	3.01628e-07	3.26338e-06
1504	OXCT1	ENSG00000083720	2123.89	-0.735143	0.0883774	-8.31822	8.92905e-17	2.40691e-15
1505	RRAGB	ENSG00000083750	586.961	-0.0999035	0.1081	-0.924178	0.355394	0.747833
1506	EPYC	ENSG00000083782	0.43361	-2.09694	3.42713	-0.611865	0.540627	0.905054
1507	CYLD	ENSG00000083799	2575.7	-0.671062	0.0807349	-8.31192	9.41653e-17	2.53189e-15
1508	SLC27A5	ENSG00000083807	73.072	0.106129	0.280455	0.378416	0.705122	0.936444
1509	ZNF324	ENSG00000083812	385.805	-0.0830749	0.134413	-0.618055	0.536539	0.903503
1510	ZNF671	ENSG00000083814	363.551	-0.0625219	0.128081	-0.488145	0.625447	0.936444
1511	ZNF416	ENSG00000083817	304.06	-0.0521825	0.143473	-0.363709	0.716075	0.936444
1512	ZNF586	ENSG00000083828	249.84	0.456189	0.169909	2.6849	0.00725519	0.0348355
1513	ZNF446	ENSG00000083838	218.182	-0.0718264	0.168294	-0.426791	0.669531	0.936444
1514	ZNF264	ENSG00000083844	772.418	-0.450986	0.0972432	-4.63771	3.52292e-06	3.29471e-05
1515	RPS5	ENSG00000083845	13654.8	0.328368	0.0795033	4.13025	3.62373e-05	0.000287255
1516	FAT1	ENSG00000083857	21275.5	0.454326	0.0558094	8.14067	3.93105e-16	1.01909e-14
1517	YTHDC1	ENSG00000083896	2239.2	-0.0833443	0.0789586	-1.05554	0.291176	0.662493
1518	CHMP2B	ENSG00000083937	1900.68	0.351382	0.110753	3.17267	0.00151045	0.00862048
1519	SMAP2	ENSG00000084070	986.475	-0.350108	0.0962939	-3.63583	0.000277089	0.00185045
1520	PPIE	ENSG00000084072	1122.84	0.0274352	0.0840104	0.326569	0.743994	0.936444
1521	ZMPSTE24	ENSG00000084073	2762.82	-0.910654	0.0950786	-9.57791	9.90281e-22	3.70019e-20
1522	STARD7	ENSG00000084090	4387.47	0.39617	0.062301	6.35897	2.03115e-10	3.19475e-09
1523	NOA1	ENSG00000084092	1240.17	0.0137108	0.0787699	0.174061	0.861818	0.952393
1524	REST	ENSG00000084093	2355.08	-0.271916	0.0972716	-2.79543	0.00518305	0.0258633
1525	HAL	ENSG00000084110	1.79983	-4.14219	1.87878	-2.20473	0.0274732	0.109875
1526	SSH1	ENSG00000084112	9312.23	0.0194116	0.0584833	0.331917	0.739952	0.936444
1527	GSTP1	ENSG00000084207	11638.2	0.292808	0.073231	3.99841	6.37693e-05	0.000484985
1528	APLP2	ENSG00000084234	69344.9	-0.00326971	0.0514908	-0.0635009	0.949368	0.973025
1529	FAM234B	ENSG00000084444	748.465	1.58104	0.112505	14.053	7.37908e-45	8.35989e-43
1530	WBP11	ENSG00000084463	2250.69	0.0210784	0.0691033	0.305027	0.760346	0.939353
1531	EIF3I	ENSG00000084623	6860.38	0.284975	0.074236	3.83877	0.000123654	0.000891019
1532	NKAIN1	ENSG00000084628	12.4509	-0.303276	0.648356	-0.467761	0.639956	0.936444
1533	COL16A1	ENSG00000084636	16222.9	0.11538	0.0683537	1.68798	0.0914151	0.292793
1534	TXLNA	ENSG00000084652	5315.75	-0.0394698	0.0675417	-0.584378	0.558966	0.910523
1535	NCOA1	ENSG00000084676	2250.24	-0.534259	0.0730408	-7.31453	2.58284e-13	5.39178e-12
1536	AGBL5	ENSG00000084693	1503.06	0.164114	0.101348	1.61931	0.105381	0.32612
1537	EFR3B	ENSG00000084710	52.8402	0.283672	0.2929	0.968495	0.332797	0.720917
1538	KIF3C	ENSG00000084731	1215.44	-0.455989	0.0814789	-5.5964	2.18847e-08	2.7494e-07
1539	RAB10	ENSG00000084733	6142.11	-0.747729	0.0633792	-11.7977	4.01141e-32	2.7054e-30
1540	GCKR	ENSG00000084734	6.58578	-1.15875	0.934319	-1.24021	0.214899	0.548006
1541	HADHA	ENSG00000084754	7983.33	0.0113136	0.0586939	0.192756	0.84715	0.952393
1542	MAPRE3	ENSG00000084764	1402.15	0.209174	0.0830867	2.51754	0.0118179	0.0532818
1543	CAD	ENSG00000084774	2350.67	-0.154674	0.0799191	-1.93538	0.0529442	0.190127
1544	CD59	ENSG00000085063	34486.7	0.327267	0.0583287	5.61074	2.01466e-08	2.5441e-07
1545	CD82	ENSG00000085117	1385.88	0.186809	0.106045	1.7616	0.0781362	0.259165
1546	BCORL1	ENSG00000085185	1097.2	0.193821	0.119771	1.61826	0.105606	0.326754
1547	ATRX	ENSG00000085224	5455.12	-0.342629	0.0952886	-3.5957	0.000323521	0.00213457
1548	AK6	ENSG00000085231	688.154	-0.034256	0.102708	-0.333528	0.738736	0.936444
1549	FCN1	ENSG00000085265	0.320707	-1.64209	3.87941	-0.423283	0.672089	0.936444
1550	MYNN	ENSG00000085274	609.816	-0.162872	0.123694	-1.31673	0.187928	0.500057
1551	MECOM	ENSG00000085276	81.6356	1.3568	0.252634	5.37064	7.84564e-08	9.15229e-07
1552	SCAMP1	ENSG00000085365	2336.6	-0.389006	0.103646	-3.75322	0.000174577	0.00122039
1553	PREP	ENSG00000085377	1685.42	0.177962	0.0812825	2.18942	0.0285662	0.113591
1554	HACE1	ENSG00000085382	707.674	-0.138926	0.103401	-1.34357	0.179089	0.482261
1555	SEH1L	ENSG00000085415	1450.55	0.00512622	0.0893594	0.0573664	0.954253	0.974956
1556	WDR47	ENSG00000085433	1027.53	0.18175	0.0857471	2.1196	0.0340396	0.131495
1557	WDFY1	ENSG00000085449	3237.83	-0.197027	0.0768385	-2.56418	0.0103421	0.0474615
1558	OVGP1	ENSG00000085465	20.6906	-0.547619	0.512991	-1.0675	0.285746	0.654581
1559	SLC25A24	ENSG00000085491	2888.66	-0.240092	0.0930591	-2.58	0.00988014	0.0456376
1560	MAP3K4	ENSG00000085511	1031.12	-0.757239	0.0867348	-8.73051	2.53534e-18	7.54324e-17
1561	PILRA	ENSG00000085514	6.25167	-0.13872	0.845276	-0.164112	0.869643	0.952393
1562	IGSF9	ENSG00000085552	13.0517	-2.83927	0.766889	-3.70232	0.00021364	0.00146294
1563	ABCB1	ENSG00000085563	8.47752	-0.156207	0.75281	-0.207499	0.83562	0.952393
1564	ZNF213	ENSG00000085644	650.775	0.297296	0.118953	2.49927	0.0124449	0.0557455
1565	AKR1B1	ENSG00000085662	7762.79	0.726811	0.0703884	10.3257	5.39114e-25	2.46945e-23
1566	CPNE3	ENSG00000085719	5166.6	0.0668398	0.0748197	0.893345	0.371672	0.764658
1567	RRN3	ENSG00000085721	1205.24	-0.0780943	0.0858266	-0.909908	0.362871	0.756546
1568	CTTN	ENSG00000085733	17161.7	0.289338	0.0546915	5.29037	1.22069e-07	1.39086e-06
1569	WNT11	ENSG00000085741	22.7217	-2.10712	0.528739	-3.98518	6.74297e-05	0.000510615
1570	MTIF2	ENSG00000085760	1544.25	-0.0774139	0.0924986	-0.83692	0.402637	0.795286
1571	DDHD2	ENSG00000085788	1773.27	-0.400543	0.0809554	-4.94769	7.50975e-07	7.722e-06
1572	TTC39A	ENSG00000085831	33.4902	1.296	0.382202	3.39088	0.000696688	0.00428084
1573	EPS15	ENSG00000085832	3264.45	-0.10409	0.0777756	-1.33834	0.180785	0.486006
1574	ORC1	ENSG00000085840	59.8327	-1.83476	0.30865	-5.94447	2.77358e-09	3.88289e-08
1575	MGST2	ENSG00000085871	116.969	0.462814	0.207866	2.2265	0.0259804	0.104721
1576	CHERP	ENSG00000085872	1397.68	0.37599	0.108589	3.4625	0.000535187	0.00338059
1577	ATG16L1	ENSG00000085978	1183.38	0.0909185	0.0819986	1.10878	0.267525	0.629627
1578	USP40	ENSG00000085982	1932.01	-0.803083	0.0737072	-10.8956	1.20989e-27	6.40879e-26
1579	POMGNT1	ENSG00000085998	3140.44	0.0452731	0.0743074	0.609268	0.542347	0.906166
1580	RAD54L	ENSG00000085999	32.5133	-1.92818	0.461641	-4.1768	2.95643e-05	0.000237192
1581	MAST2	ENSG00000086015	2926.8	0.256606	0.0743453	3.45154	0.000557389	0.00350335
1582	DNAJA1	ENSG00000086061	6321	-0.0241824	0.091875	-0.26321	0.792389	0.952393
1583	B4GALT1	ENSG00000086062	9421.66	0.731267	0.0691934	10.5685	4.17316e-26	2.03762e-24
1584	CHMP5	ENSG00000086065	2336.75	0.336466	0.0843619	3.98837	6.65298e-05	0.00050428
1585	NFX1	ENSG00000086102	2813.23	0.324707	0.0669781	4.84796	1.24736e-06	1.2456e-05
1586	AQP6	ENSG00000086159	1.02139	0.271498	2.05417	0.132169	0.89485	0.963036
1587	DIMT1	ENSG00000086189	1500.48	0.0681842	0.0789498	0.86364	0.387786	0.783819
1588	IPO11	ENSG00000086200	1268.98	-0.222967	0.0881855	-2.52839	0.0114588	0.0518833
1589	IPO11	ENSG00000086200	1268.98	-0.222967	0.0881855	-2.52839	0.0114588	0.0518833
1590	IPO11-LRRC70	ENSG00000086200	1268.98	-0.222967	0.0881855	-2.52839	0.0114588	0.0518833
1591	IPO11-LRRC70	ENSG00000086200	1268.98	-0.222967	0.0881855	-2.52839	0.0114588	0.0518833
1592	FOLH1	ENSG00000086205	0.165721	1.26825	4.08047	0.310809	0.755946	0.936444
1593	EIF2AK1	ENSG00000086232	5678.65	0.0538717	0.0594578	0.90605	0.36491	0.758656
1594	EPDR1	ENSG00000086289	5406.63	0.540135	0.0584177	9.24608	2.32872e-20	7.95438e-19
1595	SNX10	ENSG00000086300	4.19998	-1.41902	1.1343	-1.25101	0.210932	0.54109
1596	SEPHS1	ENSG00000086475	1181.5	-0.171361	0.0859762	-1.99312	0.0462481	0.170189
1597	MRPL28	ENSG00000086504	1755.2	0.216907	0.0750538	2.89002	0.00385223	0.0198858
1598	HBQ1	ENSG00000086506	1.96293	1.10848	1.72405	0.64295	0.520257	0.893794
1599	ITPKC	ENSG00000086544	1451.36	0.239333	0.0824495	2.90278	0.00369866	0.0191833
1600	FAT2	ENSG00000086570	26.461	-0.0486792	0.408484	-0.11917	0.90514	0.965784
1601	RBM22	ENSG00000086589	1411.32	0.507042	0.0864925	5.86227	4.5658e-09	6.2276e-08
1602	TMED2	ENSG00000086598	12989.6	0.179493	0.0607189	2.95614	0.00311519	0.0164656
1603	ERO1B	ENSG00000086619	257.276	-1.20287	0.160436	-7.49754	6.5026e-14	1.42667e-12
1604	ZFAND6	ENSG00000086666	1303.05	-0.657958	0.093225	-7.05774	1.69234e-12	3.3012e-11
1605	HSD17B2	ENSG00000086696	20.0717	0.574804	0.48502	1.18511	0.235972	0.583062
1606	TXLNG	ENSG00000086712	1378.65	0.31736	0.0909477	3.48947	0.000483973	0.00308702
1607	LAT2	ENSG00000086730	12.3697	-0.222637	0.642872	-0.346316	0.729105	0.936444
1608	HUWE1	ENSG00000086758	15840	-0.0711532	0.0614066	-1.15872	0.24657	0.598562
1609	ZW10	ENSG00000086827	949.723	-0.122344	0.0981582	-1.2464	0.212619	0.544066
1610	ALG9	ENSG00000086848	241.496	-1.89715	0.159086	-11.9253	8.73712e-33	6.12657e-31
1611	MYBPC2	ENSG00000086967	3.10859	-2.88147	1.55405	-1.85416	0.0637157	0.220549
1612	NOX4	ENSG00000086991	9.74161	-1.92511	0.807195	-2.38493	0.0170821	0.0733079
1613	ACOX3	ENSG00000087008	685.627	-0.180531	0.124292	-1.45247	0.14637	0.418396
1614	MTMR2	ENSG00000087053	4202.96	0.281482	0.0807714	3.48492	0.000492286	0.00313689
1615	PPP1R15A	ENSG00000087074	4788.6	-0.0482857	0.065998	-0.731623	0.464399	0.853538
1616	HSD17B14	ENSG00000087076	714.474	1.12618	0.123264	9.13634	6.46011e-20	2.13781e-18
1617	TRIP6	ENSG00000087077	4585.22	-0.112237	0.0752376	-1.49177	0.135759	0.396176
1618	ACHE	ENSG00000087085	11.0836	-0.740652	0.695983	-1.06418	0.287247	0.657027
1619	FTL	ENSG00000087086	231156	1.49339	0.0693123	21.5459	5.78902e-103	3.07156e-100
1620	SRRT	ENSG00000087087	3280.05	-0.222402	0.0748069	-2.97301	0.00294898	0.0156729
1621	BAX	ENSG00000087088	5116.15	0.250903	0.0747568	3.35626	0.000790038	0.00479156
1622	NLK	ENSG00000087095	1254.02	0.681227	0.09183	7.41836	1.18584e-13	2.5681e-12
1623	PIGS	ENSG00000087111	3461.53	0.326718	0.0828293	3.94448	7.99746e-05	0.00059737
1624	ADAMTS2	ENSG00000087116	16313.4	-0.0181553	0.0754695	-0.240565	0.809892	0.952393
1625	ATXN7L3	ENSG00000087152	4028.32	0.408562	0.0789993	5.17171	2.31959e-07	2.5481e-06
1626	PGS1	ENSG00000087157	774.422	0.175275	0.110789	1.58206	0.113635	0.345815
1627	PSMC5	ENSG00000087191	3758.65	0.0686708	0.0630941	1.08839	0.276425	0.640697
1628	UIMC1	ENSG00000087206	953.205	-0.108858	0.0932114	-1.16786	0.242863	0.59332
1629	CETP	ENSG00000087237	2.82796	0.423398	1.22976	0.344294	0.730625	0.936444
1630	MMP2	ENSG00000087245	93479.4	0.620225	0.0665722	9.31658	1.20151e-20	4.17122e-19
1631	LPCAT2	ENSG00000087253	722.906	-0.415281	0.104642	-3.96858	7.23018e-05	0.00054453
1632	GNAO1	ENSG00000087258	1.19972	-2.40656	2.48427	-0.96872	0.332685	0.720917
1633	OGFOD1	ENSG00000087263	2177.59	0.210983	0.0755614	2.7922	0.00523506	0.0260852
1634	SH3BP2	ENSG00000087266	973.931	-0.798769	0.105429	-7.57638	3.55341e-14	8.02291e-13
1635	NOP14	ENSG00000087269	1542.83	-0.229672	0.0824378	-2.78601	0.00533619	0.0265351
1636	ADD1	ENSG00000087274	12786.5	-0.0563306	0.058933	-0.955842	0.339152	0.72957
1637	L2HGDH	ENSG00000087299	161.476	0.0640847	0.195996	0.32697	0.74369	0.936444
1638	TXNDC16	ENSG00000087301	398.006	0.278477	0.128039	2.17495	0.0296341	0.117062
1639	RTRAF	ENSG00000087302	3448.26	0.228413	0.0662113	3.44976	0.000561088	0.00352482
1640	NID2	ENSG00000087303	15807.3	0.84946	0.084899	10.0055	1.44099e-23	6.02021e-22
1641	GMCL1	ENSG00000087338	794.117	-0.3709	0.0962474	-3.85361	0.000116389	0.000843058
1642	SF3B2	ENSG00000087365	8268.85	-0.0306315	0.0676573	-0.452745	0.650732	0.936444
1643	KLHL42	ENSG00000087448	1456.43	0.291332	0.0938123	3.10547	0.00189974	0.0106214
1644	GNAS	ENSG00000087460	50063.2	0.176244	0.0775397	2.27295	0.0230294	0.0943555
1645	DNM1L	ENSG00000087470	2855.86	0.091685	0.0757789	1.2099	0.226316	0.566993
1646	PTHLH	ENSG00000087494	106.92	0.149787	0.232111	0.645324	0.518717	0.893
1647	PHACTR3	ENSG00000087495	6.58848	-0.1313	0.8395	-0.156403	0.875715	0.953595
1648	ERGIC2	ENSG00000087502	2787.67	-0.0657008	0.0911038	-0.721165	0.470808	0.858479
1649	TFAP2C	ENSG00000087510	1.99694	-1.46999	1.55946	-0.942632	0.345869	0.737936
1650	AURKA	ENSG00000087586	724.167	-1.87318	0.10231	-18.3088	7.03571e-75	2.0362e-72
1651	CASS4	ENSG00000087589	593.876	-0.0824252	0.113831	-0.724103	0.469003	0.856266
1652	PIR	ENSG00000087842	1483.95	0.581874	0.0768581	7.57076	3.71042e-14	8.33601e-13
1653	AAMDC	ENSG00000087884	225.146	0.479607	0.164718	2.91168	0.00359487	0.018712
1654	RFX2	ENSG00000087903	778.863	-0.27472	0.108439	-2.53342	0.0112956	0.0512464
1655	METTL2A	ENSG00000087995	412.803	0.0882831	0.123079	0.717286	0.473197	0.860765
1656	SULT2B1	ENSG00000088002	5.12129	-0.443753	0.991304	-0.447646	0.654409	0.936444
1657	ALG6	ENSG00000088035	331.02	0.613823	0.130026	4.72076	2.34967e-06	2.25442e-05
1658	CNOT3	ENSG00000088038	1762.14	0.154195	0.0883587	1.7451	0.0809669	0.266527
1659	GP6	ENSG00000088053	0.15218	-0.655305	4.08047	-0.160595	0.872412	0.952393
1660	PTPN4	ENSG00000088179	1035.72	-0.352562	0.0969882	-3.6351	0.000277873	0.0018553
1661	DDX18	ENSG00000088205	2296.09	0.0580424	0.0844881	0.686989	0.49209	0.87658
1662	KHSRP	ENSG00000088247	8083.97	-0.0472958	0.0716313	-0.660267	0.509083	0.88711
1663	GNA11	ENSG00000088256	4823.04	0.291494	0.0756491	3.85324	0.000116565	0.000843949
1664	ASAP3	ENSG00000088280	2244.88	0.168994	0.0946934	1.78464	0.0743199	0.249129
1665	EDEM2	ENSG00000088298	1301.23	0.222411	0.0780894	2.84816	0.00439733	0.0223839
1666	EDEM2	ENSG00000088298	1301.23	0.222411	0.0780894	2.84816	0.00439733	0.0223839
1667	MMP24-AS1-EDEM2	ENSG00000088298	1301.23	0.222411	0.0780894	2.84816	0.00439733	0.0223839
1668	MMP24-AS1-EDEM2	ENSG00000088298	1301.23	0.222411	0.0780894	2.84816	0.00439733	0.0223839
1669	DNMT3B	ENSG00000088305	146.992	0.225833	0.187655	1.20345	0.228804	0.571112
1670	REM1	ENSG00000088320	1.31744	-0.277412	1.98163	-0.139992	0.888666	0.960064
1671	TPX2	ENSG00000088325	1135.38	-1.07437	0.0871834	-12.3231	6.80095e-35	5.25505e-33
1672	FER1L4	ENSG00000088340	29.3896	-1.33087	0.471343	-2.82358	0.00474904	0.0239559
1673	PDRG1	ENSG00000088356	753.979	0.492775	0.0959797	5.13416	2.83403e-07	3.07818e-06
1674	EPB41L1	ENSG00000088367	1869.28	-0.810249	0.0879716	-9.21034	3.25085e-20	1.09514e-18
1675	SLC15A1	ENSG00000088386	0.869098	-0.574066	2.50843	-0.228854	0.818982	0.952393
1676	DOCK9	ENSG00000088387	687.342	-0.131345	0.109124	-1.20363	0.228733	0.571025
1677	ANKRD10	ENSG00000088448	1188.85	-0.269516	0.0803808	-3.35299	0.000799441	0.00484397
1678	TGDS	ENSG00000088451	375.267	0.596091	0.128299	4.64609	3.38282e-06	3.17114e-05
1679	DOCK3	ENSG00000088538	128.325	-0.159325	0.210328	-0.757511	0.448744	0.836697
1680	C3orf18	ENSG00000088543	618.641	-0.241116	0.1119	-2.15476	0.031181	0.122277
1681	COQ9	ENSG00000088682	1009.99	0.302075	0.0919233	3.28617	0.00101561	0.00600967
1682	TMEM40	ENSG00000088726	9.33739	-0.327596	0.820005	-0.399505	0.689521	0.936444
1683	KIF9	ENSG00000088727	88.2793	-0.0985088	0.246216	-0.400091	0.689089	0.936444
1684	ARHGAP28	ENSG00000088756	243.597	-0.852416	0.154217	-5.52737	3.25059e-08	3.98163e-07
1685	CRLS1	ENSG00000088766	1530.02	0.254176	0.0797332	3.18783	0.00143344	0.0082208
1686	PPP1R13B	ENSG00000088808	224.817	-0.128268	0.195374	-0.656525	0.511486	0.888509
1687	ATRN	ENSG00000088812	6749.13	-0.027744	0.0568014	-0.488439	0.625239	0.936444
1688	SMOX	ENSG00000088826	532.026	0.0251293	0.120078	0.209275	0.834234	0.952393
1689	SIGLEC1	ENSG00000088827	2.40978	0.827003	1.46287	0.56533	0.57185	0.916739
1690	FKBP1A	ENSG00000088832	8015.83	-0.252256	0.0559267	-4.51048	6.46824e-06	5.80046e-05
1691	NSFL1C	ENSG00000088833	2345.36	0.45008	0.0683606	6.5839	4.5825e-11	7.76805e-10
1692	SLC4A11	ENSG00000088836	68.5099	-0.624218	0.28965	-2.15508	0.0311557	0.122194
1693	DNAAF9	ENSG00000088854	2534.95	0.754364	0.0695549	10.8456	2.09288e-27	1.09584e-25
1694	ZNF343	ENSG00000088876	493.487	-0.00222108	0.107377	-0.020685	0.983497	0.99125
1695	EBF4	ENSG00000088881	67.3653	-0.695491	0.270028	-2.57562	0.010006	0.0461251
1696	CPXM1	ENSG00000088882	32.5164	-2.32502	0.451528	-5.14923	2.61558e-07	2.85552e-06
1697	MAVS	ENSG00000088888	6821.71	0.0050006	0.0640356	0.078091	0.937756	0.967841
1698	LZTS3	ENSG00000088899	518.915	-0.596875	0.13248	-4.50539	6.62499e-06	5.92267e-05
1699	XRN2	ENSG00000088930	5159.23	-0.186713	0.0671241	-2.78161	0.00540896	0.0268419
1700	KIZ	ENSG00000088970	603.861	-0.0918418	0.10696	-0.858658	0.390529	0.783863
1701	DYNLL1	ENSG00000088986	5758.81	-0.308295	0.0606571	-5.08259	3.72315e-07	3.9734e-06
1702	TESC	ENSG00000088992	0.776318	0.959342	2.58818	0.370663	0.710889	0.936444
1703	SNX5	ENSG00000089006	2131.19	0.0340594	0.0781547	0.435795	0.662985	0.936444
1704	RPL6	ENSG00000089009	3567.58	0.185672	0.0631301	2.9411	0.00327044	0.017193
1705	SIRPG	ENSG00000089012	1.02209	2.45585	2.35907	1.04103	0.297864	0.672803
1706	MAPKAPK5	ENSG00000089022	935.74	0.307343	0.098825	3.10997	0.00187106	0.0104721
1707	P2RX7	ENSG00000089041	147.246	0.203406	0.188102	1.08136	0.279536	0.64537
1708	ESF1	ENSG00000089048	1074.67	0.394605	0.120724	3.26866	0.00108057	0.00636562
1709	RBBP9	ENSG00000089050	1106.94	-0.256671	0.091627	-2.80126	0.00509037	0.0254359
1710	ANAPC5	ENSG00000089053	4185.64	-0.00695089	0.0627928	-0.110696	0.911858	0.967841
1711	SLC23A2	ENSG00000089057	1364.11	0.207749	0.0792148	2.62261	0.00872594	0.0409841
1712	SLC8B1	ENSG00000089060	694.93	0.134661	0.108784	1.23787	0.215766	0.549556
1713	TMEM230	ENSG00000089063	3776.56	0.220211	0.0683039	3.22399	0.00126417	0.00734127
1714	DZANK1	ENSG00000089091	73.1541	-0.291605	0.261547	-1.11492	0.264883	0.625467
1715	KDM2B	ENSG00000089094	748.615	-0.186736	0.103412	-1.80574	0.0709588	0.240214
1716	CFAP61	ENSG00000089101	2.14365	0.136021	1.41145	0.0963703	0.923226	0.967841
1717	TASP1	ENSG00000089123	229.161	0.326878	0.158501	2.06231	0.0391781	0.148216
1718	OAS1	ENSG00000089127	508.68	-0.633143	0.338383	-1.87108	0.0613337	0.213862
1719	GCN1	ENSG00000089154	7101.74	0.24842	0.0671321	3.70047	0.000215204	0.00147239
1720	RPLP0	ENSG00000089157	16222	0.163634	0.0595814	2.74638	0.0060256	0.0295297
1721	PXN	ENSG00000089159	7590.16	0.544461	0.0885431	6.14911	7.79207e-10	1.157e-08
1722	SIRT4	ENSG00000089163	55.7549	-0.577701	0.346346	-1.66799	0.0953185	0.302207
1723	KIF16B	ENSG00000089177	1104.82	0.00624737	0.0922206	0.0677438	0.94599	0.971
1724	TRMT6	ENSG00000089195	581.639	0.154828	0.1093	1.41655	0.156616	0.439012
1725	CHGB	ENSG00000089199	1.19008	-1.18252	2.08029	-0.568441	0.569735	0.91599
1726	PEBP1	ENSG00000089220	8181.91	0.400668	0.0631086	6.34887	2.16909e-10	3.40162e-09
1727	BRAP	ENSG00000089234	1237.02	0.240893	0.0875192	2.75246	0.0059149	0.0290588
1728	ERP29	ENSG00000089248	5355.23	0.562888	0.0653582	8.61235	7.1576e-18	2.07148e-16
1729	NOS1	ENSG00000089250	0.168527	-0.655305	4.08047	-0.160595	0.872412	0.952393
1730	FUS	ENSG00000089280	5031.85	-0.407705	0.0703475	-5.79559	6.80833e-09	9.07255e-08
1731	IGBP1	ENSG00000089289	1952.35	-0.0753573	0.0832739	-0.904933	0.365501	0.758773
1732	FXYD5	ENSG00000089327	5256.7	0.0675183	0.0705075	0.957605	0.338262	0.728936
1733	ZNF302	ENSG00000089335	1150.31	0.120668	0.109121	1.10581	0.268807	0.63071
1734	GRAMD1A	ENSG00000089351	2180.8	-0.0656954	0.107093	-0.61344	0.539586	0.905054
1735	FXYD3	ENSG00000089356	0.922843	-3.17384	2.3767	-1.3354	0.181746	0.487932
1736	HEPH	ENSG00000089472	2910.89	-0.133187	0.0747212	-1.78245	0.0746756	0.249904
1737	CDIP1	ENSG00000089486	2534.98	0.343012	0.106522	3.22011	0.00128144	0.00743069
1738	CMTM1	ENSG00000089505	79.5914	-0.135717	0.296365	-0.457938	0.646997	0.936444
1739	KCNH4	ENSG00000089558	4.52831	-0.884096	1.02345	-0.86384	0.387676	0.783697
1740	GANAB	ENSG00000089597	28288.3	0.0643751	0.0621599	1.03564	0.300371	0.676223
1741	GMIP	ENSG00000089639	509.555	-0.135731	0.133831	-1.01419	0.310491	0.689816
1742	RBM41	ENSG00000089682	704.185	0.163006	0.111679	1.45959	0.144404	0.414003
1743	BIRC5	ENSG00000089685	500.648	-1.63219	0.128502	-12.7017	5.78903e-37	4.9145e-35
1744	LAG3	ENSG00000089692	3.41898	-1.13553	1.2033	-0.943678	0.345334	0.736992
1745	MLF2	ENSG00000089693	9138.65	0.123416	0.0783435	1.57532	0.115182	0.349653
1746	OTUB2	ENSG00000089723	97.9098	-0.233117	0.22918	-1.01718	0.309069	0.688056
1747	DDX24	ENSG00000089737	6055.94	-0.258215	0.0574785	-4.49237	7.04345e-06	6.27563e-05
1748	ZBTB25	ENSG00000089775	351.6	0.5464	0.137593	3.97112	7.15345e-05	0.000539134
1749	NECAP1	ENSG00000089818	1197.86	0.597753	0.0838171	7.13164	9.91782e-13	1.97581e-11
1750	ARHGAP4	ENSG00000089820	27.4101	0.0315309	0.434677	0.0725387	0.942173	0.968989
1751	ANKRD24	ENSG00000089847	73.7423	0.0237296	0.262894	0.0902629	0.928078	0.967841
1752	DHX32	ENSG00000089876	1498.66	-0.0374669	0.0819881	-0.45698	0.647686	0.936444
1753	RCOR1	ENSG00000089902	1426.53	-0.788633	0.0777214	-10.1469	3.41963e-24	1.49129e-22
1754	GPATCH2L	ENSG00000089916	2645.51	-0.0967707	0.0725154	-1.33448	0.182045	0.488652
1755	LTBP4	ENSG00000090006	3379.27	-0.67145	0.0909725	-7.3808	1.57341e-13	3.35047e-12
1756	BLVRB	ENSG00000090013	1487.18	0.64126	0.0946914	6.7721	1.26922e-11	2.28281e-10
1757	SLC9A1	ENSG00000090020	2968.68	0.0849953	0.0881269	0.964465	0.334813	0.723756
1758	SPTLC1	ENSG00000090054	3647.99	0.00331059	0.0862057	0.0384033	0.969366	0.983202
1759	PAPOLA	ENSG00000090060	8528.27	-0.165438	0.062189	-2.66024	0.00780841	0.0371302
1760	CCNK	ENSG00000090061	811.611	0.278421	0.0892762	3.11865	0.00181684	0.0101937
1761	PCBP4	ENSG00000090097	2072.79	-0.43004	0.114065	-3.77014	0.000163156	0.00114634
1762	RGS1	ENSG00000090104	0.517817	2.66793	3.20621	0.832114	0.405344	0.796879
1763	YPEL3	ENSG00000090238	1468.77	-0.0859777	0.106768	-0.805276	0.42066	0.812231
1764	MRPS33	ENSG00000090263	1172.54	0.351873	0.0890074	3.9533	7.70795e-05	0.000577371
1765	NDUFB2	ENSG00000090266	1844.72	0.364868	0.0804312	4.5364	5.72231e-06	5.18559e-05
1766	NUDC	ENSG00000090273	2073.91	0.0605155	0.0707608	0.855212	0.392434	0.785731
1767	MAEA	ENSG00000090316	2597.86	0.0170815	0.0731417	0.23354	0.815342	0.952393
1768	ICAM1	ENSG00000090339	1556.24	0.955595	0.103906	9.19675	3.68924e-20	1.24151e-18
1769	STRN4	ENSG00000090372	4201.22	0.408933	0.0940555	4.34778	1.3752e-05	0.000116621
1770	IRAK3	ENSG00000090376	1138.42	-0.078666	0.0851908	-0.92341	0.355793	0.748278
1771	LYZ	ENSG00000090382	0.372751	2.17805	4.03684	0.539545	0.589511	0.922624
1772	MUL1	ENSG00000090432	1274.01	0.137602	0.0814876	1.68863	0.0912906	0.292496
1773	TFAP4	ENSG00000090447	287.284	-0.104247	0.141958	-0.734347	0.462737	0.851615
1774	PDCD7	ENSG00000090470	1063.05	0.0458216	0.0837338	0.54723	0.584221	0.922624
1775	SPG21	ENSG00000090487	3628.73	-0.197773	0.0675342	-2.92848	0.00340621	0.0178379
1776	FETUB	ENSG00000090512	1.45904	-0.687963	1.86781	-0.368326	0.71263	0.936444
1777	DNAJB11	ENSG00000090520	1463.4	-1.65143	0.0980531	-16.8422	1.19733e-63	2.47513e-61
1778	P3H2	ENSG00000090530	4124.14	0.0315857	0.0623409	0.506662	0.612392	0.936444
1779	THPO	ENSG00000090534	16.0645	0.213089	0.523761	0.406844	0.684122	0.936444
1780	CHRD	ENSG00000090539	224.64	-0.118535	0.166656	-0.711253	0.476927	0.86377
1781	FLT3LG	ENSG00000090554	2.78999	-0.26393	1.26356	-0.208878	0.834543	0.952393
1782	RAB11FIP3	ENSG00000090565	3023.43	0.356784	0.0847481	4.20994	2.55438e-05	0.00020734
1783	GNPTG	ENSG00000090581	2262.97	0.647326	0.100511	6.44032	1.19221e-10	1.91783e-09
1784	ZNF268	ENSG00000090612	1398.09	0.0336404	0.106334	0.316365	0.751725	0.936444
1785	GOLGA3	ENSG00000090615	7328.47	-0.00583664	0.0594269	-0.0982154	0.921761	0.967841
1786	PABPC4	ENSG00000090621	11865.5	0.394939	0.0616322	6.408	1.47444e-10	2.34694e-09
1787	CD209	ENSG00000090659	11.3966	-0.789951	0.708027	-1.11571	0.264547	0.624906
1788	CERS4	ENSG00000090661	246.582	0.0165913	0.164102	0.101103	0.919468	0.967841
1789	MCOLN1	ENSG00000090674	932.214	0.31051	0.0957072	3.24437	0.00117711	0.00687332
1790	USP48	ENSG00000090686	3690.19	-0.134549	0.070613	-1.90544	0.0567227	0.200922
1791	EFNB1	ENSG00000090776	1615.95	0.13793	0.111864	1.23301	0.217571	0.552209
1792	PDPR	ENSG00000090857	2070.98	0.272846	0.0821085	3.32299	0.000890575	0.00532822
1793	AARS1	ENSG00000090861	7856.74	-0.15246	0.0617078	-2.47068	0.0134857	0.0597268
1794	GLG1	ENSG00000090863	16021.3	0.292386	0.0606532	4.82062	1.43112e-06	1.41806e-05
1795	KIF4A	ENSG00000090889	169.938	-1.44499	0.192712	-7.49821	6.46949e-14	1.42039e-12
1796	TNRC6A	ENSG00000090905	9387.07	-0.137128	0.0561271	-2.44317	0.014559	0.0638323
1797	PLEKHG2	ENSG00000090924	2327.6	-0.660423	0.0894685	-7.38163	1.56366e-13	3.33193e-12
1798	DLL3	ENSG00000090932	9.32928	0.366596	0.695304	0.527246	0.598022	0.929728
1799	NAT14	ENSG00000090971	422.237	-1.40942	0.132408	-10.6445	1.84999e-26	9.23109e-25
1800	PITPNM2	ENSG00000090975	1602.3	0.263633	0.100011	2.63604	0.00838788	0.0395773
1801	EXOC1	ENSG00000090989	2379.92	0.352166	0.0823516	4.27637	1.89967e-05	0.000157695
1802	RBM27	ENSG00000091009	728.306	-0.154526	0.114381	-1.35098	0.176703	0.47819
1803	POU4F3	ENSG00000091010	1.51468	-0.0642426	1.87156	-0.0343256	0.972617	0.985019
1804	OSBPL8	ENSG00000091039	6850.66	0.233626	0.0835515	2.79619	0.00517086	0.0258097
1805	DTX2	ENSG00000091073	269.999	0.0789661	0.164225	0.48084	0.63063	0.936444
1806	NLRC4	ENSG00000091106	14.2532	-0.00678506	0.557152	-0.0121781	0.990283	0.995153
1807	PUS7	ENSG00000091127	620.283	0.183662	0.108218	1.69715	0.0896684	0.288284
1808	LAMB4	ENSG00000091128	6.87651	1.59009	0.86303	1.84245	0.06541	0.225384
1809	NRCAM	ENSG00000091129	327.519	-0.505757	0.127094	-3.97938	6.90951e-05	0.000521737
1810	LAMB1	ENSG00000091136	17720.7	0.140763	0.0531391	2.64895	0.00807425	0.0382905
1811	SLC26A4	ENSG00000091137	9.12682	-0.161236	0.715369	-0.225389	0.821677	0.952393
1812	SLC26A3	ENSG00000091138	0.186375	1.26825	4.08047	0.310809	0.755946	0.936444
1813	DLD	ENSG00000091140	3034.02	-0.449113	0.0986364	-4.55322	5.28307e-06	4.80396e-05
1814	WDR7	ENSG00000091157	951.057	-0.875885	0.0898448	-9.74886	1.86558e-22	7.26937e-21
1815	TXNL1	ENSG00000091164	3648.97	0.191888	0.0865	2.21836	0.0265306	0.106695
1816	IL5RA	ENSG00000091181	0.662884	3.02806	3.23045	0.937349	0.348579	0.739853
1817	ABCC6	ENSG00000091262	60.0766	0.55789	0.284657	1.95987	0.050011	0.181353
1818	CMTM6	ENSG00000091317	4697.9	0.0268547	0.0796854	0.33701	0.73611	0.936444
1819	ITGA6	ENSG00000091409	1686.94	-0.345577	0.0857149	-4.03171	5.53736e-05	0.000425288
1820	RAPGEF4	ENSG00000091428	7.22088	-0.998025	0.851305	-1.17235	0.241058	0.590677
1821	MAP3K20	ENSG00000091436	7789.22	0.0817869	0.0740353	1.1047	0.269289	0.631421
1822	FH	ENSG00000091483	2519.96	-0.091606	0.0717621	-1.27652	0.201771	0.525429
1823	SEL1L3	ENSG00000091490	4896.73	0.794572	0.0654454	12.141	6.40426e-34	4.68689e-32
1824	TF	ENSG00000091513	4.84182	-0.090938	1.06596	-0.0853107	0.932014	0.967841
1825	CDV3	ENSG00000091527	11512.3	-0.0302802	0.0714913	-0.423551	0.671893	0.936444
1826	MYO15A	ENSG00000091536	12.4943	-0.615841	0.646974	-0.95188	0.341158	0.732154
1827	ALKBH5	ENSG00000091542	2509.72	-0.676976	0.0678896	-9.97173	2.02672e-23	8.37929e-22
1828	NLRP1	ENSG00000091592	3149.6	-1.89986	0.074252	-25.5867	2.14769e-144	2.27905e-141
1829	PITPNM3	ENSG00000091622	104.756	-0.651559	0.22577	-2.88594	0.00390247	0.0201256
1830	SPAG7	ENSG00000091640	2223.33	0.037265	0.0682148	0.546289	0.584868	0.922624
1831	ORC6	ENSG00000091651	152.308	-0.231515	0.189698	-1.22044	0.222298	0.559923
1832	ZFHX4	ENSG00000091656	4120.14	0.00809571	0.0669828	0.120863	0.9038	0.965646
1833	CPA1	ENSG00000091704	8.80458	-2.11442	0.858371	-2.46329	0.0137667	0.0608782
1834	ZC3HC1	ENSG00000091732	653.396	0.294853	0.113133	2.60624	0.0091543	0.0426711
1835	ESR1	ENSG00000091831	82.7203	0.909597	0.291884	3.1163	0.00183139	0.0102681
1836	RGS17	ENSG00000091844	173.695	-0.148305	0.210336	-0.705086	0.480757	0.867624
1837	ANGPT2	ENSG00000091879	7.05495	0.702637	0.85257	0.824141	0.40986	0.801308
1838	TMEM101	ENSG00000091947	852.603	0.340169	0.111502	3.05079	0.00228239	0.0124952
1839	CD200	ENSG00000091972	54.6922	-0.780366	0.306522	-2.54588	0.0109004	0.0496372
1840	CCDC80	ENSG00000091986	78039.6	0.645731	0.0544365	11.8621	1.86242e-32	1.28612e-30
1841	CMA1	ENSG00000092009	1.00774	-2.0703	2.36518	-0.875325	0.381397	0.77618
1842	PSME1	ENSG00000092010	3975.47	0.0186127	0.0657354	0.283145	0.777066	0.95036
1843	PPP2R3C	ENSG00000092020	903.864	-0.528807	0.093977	-5.62698	1.8339e-08	2.33063e-07
1844	HAUS4	ENSG00000092036	168.616	-0.566941	0.183611	-3.08772	0.00201696	0.0111961
1845	JPH4	ENSG00000092051	0.618484	-2.59439	2.7469	-0.944479	0.344925	0.736676
1846	CEBPE	ENSG00000092067	0.795357	3.25689	2.75666	1.18146	0.23742	0.584946
1847	SLC7A8	ENSG00000092068	3677.9	-0.0166622	0.0899011	-0.18534	0.852963	0.952393
1848	OSGEP	ENSG00000092094	561.859	0.158571	0.111585	1.42108	0.155293	0.436112
1849	SLC22A17	ENSG00000092096	515.099	-1.81257	0.130205	-13.9208	4.73303e-44	5.17787e-42
1850	RNF31	ENSG00000092098	549.956	-0.411123	0.147209	-2.79278	0.00522568	0.0260425
1851	SCFD1	ENSG00000092108	3874.06	0.0233268	0.0738221	0.315986	0.752013	0.936444
1852	G2E3	ENSG00000092140	664.2	-0.343791	0.108846	-3.1585	0.00158585	0.00901526
1853	HECTD1	ENSG00000092148	11402.6	0.103568	0.0748778	1.38316	0.166614	0.459315
1854	HNRNPC	ENSG00000092199	6146.98	-0.241813	0.0633617	-3.8164	0.000135415	0.000968317
1855	RPGRIP1	ENSG00000092200	6.65103	-0.156618	0.837108	-0.187094	0.851587	0.952393
1856	SUPT16H	ENSG00000092201	4547.72	0.0647125	0.0672647	0.962058	0.33602	0.72553
1857	TOX4	ENSG00000092203	2458.62	-0.0428516	0.0752201	-0.569683	0.568893	0.915283
1858	GEMIN2	ENSG00000092208	186.119	0.246477	0.188371	1.30846	0.190716	0.505658
1859	TGM1	ENSG00000092295	15.5593	-0.253796	0.607084	-0.418058	0.675905	0.936444
1860	TINF2	ENSG00000092330	1468.88	-0.362461	0.0803966	-4.50841	6.53148e-06	5.85387e-05
1861	SEMA6A	ENSG00000092421	839.002	-1.43786	0.09418	-15.2672	1.26515e-52	1.90882e-50
1862	TRPM7	ENSG00000092439	6621.03	0.208189	0.0769375	2.70595	0.00681101	0.0329627
1863	TYRO3	ENSG00000092445	615.781	-0.422165	0.10504	-4.0191	5.84219e-05	0.000447405
1864	WDR76	ENSG00000092470	183.127	-1.04169	0.192873	-5.40091	6.63025e-08	7.81755e-07
1865	CAPN3	ENSG00000092529	6.90513	0.157718	0.866226	0.182075	0.855524	0.952393
1866	SNAP23	ENSG00000092531	2555.15	0.227381	0.074366	3.0576	0.0022312	0.012255
1867	TBX15	ENSG00000092607	127.475	-0.106898	0.203374	-0.525622	0.599151	0.930528
1868	PHGDH	ENSG00000092621	6891.41	-0.971652	0.0650484	-14.9374	1.88256e-50	2.66362e-48
1869	COL9A3	ENSG00000092758	17.7029	-0.839703	0.525775	-1.59708	0.110249	0.337802
1870	EZR	ENSG00000092820	4334.87	0.0755542	0.0630823	1.19771	0.231031	0.574494
1871	MYL6	ENSG00000092841	29648.8	-0.0657442	0.0528311	-1.24442	0.213344	0.545396
1872	AGO1	ENSG00000092847	2071.17	-0.374723	0.0776219	-4.82754	1.3823e-06	1.37345e-05
1873	TEKT2	ENSG00000092850	2.58887	-3.6205	1.68914	-2.1434	0.0320809	0.125163
1874	CLSPN	ENSG00000092853	127.118	-1.98162	0.216518	-9.15221	5.57785e-20	1.8555e-18
1875	RFFL	ENSG00000092871	457.898	0.0729061	0.129006	0.565138	0.57198	0.916739
1876	UNC13D	ENSG00000092929	21.9385	-1.02767	0.507563	-2.02471	0.042897	0.160022
1877	MFSD11	ENSG00000092931	888.519	0.0953679	0.105026	0.908038	0.363858	0.75762
1878	DPYSL2	ENSG00000092964	20003.1	0.423914	0.0589245	7.19419	6.28309e-13	1.26837e-11
1879	TGFB2	ENSG00000092969	326.667	0.99868	0.135766	7.35592	1.89621e-13	4.00569e-12
1880	GPATCH2	ENSG00000092978	569.409	-0.212426	0.124044	-1.7125	0.086805	0.281409
1881	NUP50	ENSG00000093000	1460.32	-0.138436	0.0853599	-1.6218	0.104847	0.32491
1882	CDC45	ENSG00000093009	79.9299	-2.5284	0.302755	-8.35132	6.75046e-17	1.83833e-15
1883	COMT	ENSG00000093010	4986.26	-0.297694	0.0989629	-3.00814	0.00262856	0.0142048
1884	ADA2	ENSG00000093072	907.034	-0.312396	0.0933915	-3.34502	0.000822772	0.00496737
1885	VNN3P	ENSG00000093134	3.81088	0.191709	1.04915	0.182729	0.855011	0.952393
1886	ECHDC1	ENSG00000093144	3641.24	0.229974	0.0831431	2.76601	0.00567476	0.0280174
1887	LRRFIP2	ENSG00000093167	3409.46	0.13138	0.0689251	1.90613	0.0566338	0.200683
1888	SEC22C	ENSG00000093183	2841.87	0.168986	0.0659073	2.564	0.0103474	0.0474675
1889	XYLB	ENSG00000093217	300.405	0.0468599	0.132844	0.352745	0.724279	0.936444
1890	HDAC6	ENSG00000094631	980.397	0.166192	0.0885892	1.87598	0.0606582	0.212237
1891	OR1I1	ENSG00000094661	0.186375	1.26825	4.08047	0.310809	0.755946	0.936444
1892	CDC6	ENSG00000094804	296.43	-1.33518	0.15948	-8.37211	5.65952e-17	1.5452e-15
1893	UPRT	ENSG00000094841	408.238	0.0143473	0.124503	0.115236	0.908258	0.967134
1894	CDC23	ENSG00000094880	1598.43	-0.312323	0.0796367	-3.92185	8.78723e-05	0.000651016
1895	AAAS	ENSG00000094914	1507.37	0.338731	0.0967094	3.50256	0.000460803	0.00295283
1896	CBX5	ENSG00000094916	4854.86	-0.750673	0.0663528	-11.3133	1.12705e-29	6.74429e-28
1897	FMO2	ENSG00000094963	71.0647	1.03925	0.277437	3.74588	0.00017976	0.00125359
1898	SUCO	ENSG00000094975	2102.67	-0.664315	0.0937243	-7.08797	1.36097e-12	2.68276e-11
1899	MSH2	ENSG00000095002	730.07	-1.05189	0.110446	-9.52403	1.66591e-21	6.14534e-20
1900	MAP3K1	ENSG00000095015	1426.77	1.30111	0.08845	14.7101	5.55014e-49	7.4239e-47
1901	DHPS	ENSG00000095059	1046.38	-0.177816	0.0850435	-2.09088	0.0365384	0.13968
1902	HOOK2	ENSG00000095066	475.049	-0.752716	0.114416	-6.57876	4.74384e-11	8.02019e-10
1903	NXPE1	ENSG00000095110	0.558167	1.31329	3.19708	0.410777	0.681236	0.936444
1904	ARCN1	ENSG00000095139	17629.6	0.118958	0.0548803	2.16758	0.0301903	0.118934
1905	EPB41L4B	ENSG00000095203	58.3017	-1.53904	0.353158	-4.35792	1.31303e-05	0.000111765
1906	TMEM38B	ENSG00000095209	506.242	0.39253	0.116517	3.36888	0.000754744	0.0045994
1907	PSMD5	ENSG00000095261	2618.89	-0.0951447	0.079375	-1.19867	0.230655	0.574022
1908	PTGS1	ENSG00000095303	343.262	-2.15066	0.152194	-14.131	2.44629e-45	2.84225e-43
1909	NUP188	ENSG00000095319	2876.32	-0.0206224	0.0751839	-0.274292	0.78386	0.952393
1910	CRAT	ENSG00000095321	3117.24	0.0643069	0.0908907	0.707519	0.479244	0.865925
1911	SH2D3C	ENSG00000095370	6.7542	-2.12249	0.918983	-2.30961	0.0209098	0.0871057
1912	NANS	ENSG00000095380	1711.75	0.263431	0.0762804	3.45346	0.000553439	0.00348059
1913	TBC1D2	ENSG00000095383	1942.31	0.976225	0.0917242	10.643	1.87891e-26	9.36071e-25
1914	WHRN	ENSG00000095397	224.319	-0.118686	0.177907	-0.667127	0.504691	0.884677
1915	PDE6C	ENSG00000095464	1.68255	1.58726	1.80678	0.878503	0.379671	0.773953
1916	CWF19L1	ENSG00000095485	477.679	0.235481	0.11259	2.0915	0.0364836	0.139514
1917	SEMA4G	ENSG00000095539	91.8445	-0.434607	0.229064	-1.89731	0.0577865	0.204041
1918	BTAF1	ENSG00000095564	2089.17	-0.292616	0.0789109	-3.70818	0.000208755	0.0014335
1919	IKZF5	ENSG00000095574	680.149	0.0790827	0.103869	0.761373	0.446434	0.83422
1920	BLNK	ENSG00000095585	0.186375	1.26825	4.08047	0.310809	0.755946	0.936444
1921	TLL2	ENSG00000095587	16.4232	-0.733946	0.574434	-1.27769	0.20136	0.525004
1922	SORBS1	ENSG00000095637	15.6073	-0.907934	0.574453	-1.58052	0.113988	0.34659
1923	CRTAC1	ENSG00000095713	0.168527	-0.655305	4.08047	-0.160595	0.872412	0.952393
1924	BAMBI	ENSG00000095739	1158.52	-0.325188	0.0914191	-3.55711	0.000374953	0.00244954
1925	IL11	ENSG00000095752	165.748	-1.39409	0.185905	-7.49895	6.4333e-14	1.41439e-12
1926	WAC	ENSG00000095787	5659.42	-0.390228	0.0607957	-6.41867	1.37468e-10	2.19363e-09
1927	CREM	ENSG00000095794	600.71	0.308806	0.101454	3.04379	0.00233617	0.0127655
1928	NUBP2	ENSG00000095906	1109.58	0.218426	0.113619	1.92244	0.0545505	0.194644
1929	HIVEP1	ENSG00000095951	1809.42	0.512428	0.0725003	7.06794	1.57251e-12	3.07687e-11
1930	TREM2	ENSG00000095970	0.294971	0.306476	4.0445	0.0757759	0.939597	0.967841
1931	FKBP5	ENSG00000096060	581.318	0.412111	0.110145	3.74154	0.000182899	0.0012713
1932	SRPK1	ENSG00000096063	1931.77	0.119649	0.0872959	1.37062	0.170495	0.466513
1933	BRPF3	ENSG00000096070	2780.73	-0.291044	0.0720465	-4.03967	5.35275e-05	0.000411606
1934	MRPS18A	ENSG00000096080	394.829	0.354032	0.127684	2.77272	0.00555907	0.0275016
1935	PGC	ENSG00000096088	0.186375	1.26825	4.08047	0.310809	0.755946	0.936444
1936	TMEM14A	ENSG00000096092	674.684	-0.764	0.115122	-6.63645	3.21324e-11	5.5234e-10
1937	EFHC1	ENSG00000096093	690.194	0.335779	0.10346	3.2455	0.00117243	0.00685052
1938	HSP90AB1	ENSG00000096384	24698.4	0.0393365	0.0539678	0.728889	0.466069	0.855226
1939	CDC5L	ENSG00000096401	2285.3	-0.404476	0.0896303	-4.51271	6.40038e-06	5.75095e-05
1940	ITPR3	ENSG00000096433	4242.07	-0.303395	0.0672515	-4.51134	6.44194e-06	5.7849e-05
1941	ZNF184	ENSG00000096654	339.707	0.261774	0.139875	1.87148	0.0612788	0.21374
1942	DSP	ENSG00000096696	6478.3	-0.260372	0.0664986	-3.91545	9.02362e-05	0.000666822
1943	SIRT1	ENSG00000096717	1289.98	0.112959	0.0887978	1.27209	0.20334	0.528177
1944	HNRNPH3	ENSG00000096746	3033.46	-0.406668	0.0935057	-4.34912	1.36682e-05	0.000116003
1945	IFT74	ENSG00000096872	843.378	0.180033	0.112541	1.59971	0.109664	0.336529
1946	JAK2	ENSG00000096968	736.251	-0.297996	0.121012	-2.46253	0.0137959	0.0609819
1947	IL12RB1	ENSG00000096996	38.5859	-0.633734	0.371222	-1.70715	0.0877934	0.283658
1948	ABL1	ENSG00000097007	11704.3	0.0873589	0.0718915	1.21515	0.224309	0.563605
1949	ACOT7	ENSG00000097021	1510.54	-0.336458	0.084878	-3.96402	7.36987e-05	0.000554133
1950	SH3GLB1	ENSG00000097033	7968.71	-0.137185	0.0688002	-1.99396	0.0461567	0.169932
1951	CDC7	ENSG00000097046	224.956	0.0324416	0.158163	0.205114	0.837483	0.952393
1952	SYDE2	ENSG00000097096	366.556	0.123534	0.136582	0.904463	0.36575	0.758908
1953	PCSK5	ENSG00000099139	949.322	-0.212805	0.102084	-2.0846	0.0371058	0.141554
1954	SCD	ENSG00000099194	28445.7	0.584637	0.0558126	10.475	1.12521e-25	5.35442e-24
1955	TMED1	ENSG00000099203	414.431	0.249963	0.116357	2.14824	0.0316945	0.123803
1956	ABLIM1	ENSG00000099204	1558.72	0.12567	0.0756451	1.66132	0.0966496	0.305545
1957	ERMP1	ENSG00000099219	563.13	-0.157407	0.109384	-1.43903	0.150143	0.426118
1958	RAB18	ENSG00000099246	6159.14	0.539661	0.087293	6.18219	6.32202e-10	9.48451e-09
1959	NRP1	ENSG00000099250	23522.8	0.251383	0.0523791	4.7993	1.59219e-06	1.56927e-05
1960	HSD17B7P2	ENSG00000099251	13.0017	-0.726065	0.651164	-1.11503	0.264839	0.625411
1961	PRTFDC1	ENSG00000099256	706.95	-0.371775	0.104414	-3.56058	0.000370037	0.00242091
1962	PALMD	ENSG00000099260	655.964	-0.605603	0.108868	-5.56272	2.65609e-08	3.29014e-07
1963	TSPAN15	ENSG00000099282	4.75404	1.19993	0.988153	1.21432	0.224627	0.564092
1964	MACROH2A2	ENSG00000099284	898.526	-0.337432	0.0919822	-3.66845	0.000244027	0.00164939
1965	WASHC2A	ENSG00000099290	2318.25	0.168406	0.0713931	2.35885	0.0183314	0.0779147
1966	MAST3	ENSG00000099308	570.557	-0.351366	0.107314	-3.27418	0.00105968	0.00625182
1967	MZF1	ENSG00000099326	572.416	-0.347234	0.140367	-2.47376	0.0133701	0.0593222
1968	OCEL1	ENSG00000099330	363.099	0.11537	0.130172	0.886292	0.37546	0.769657
1969	MYO9B	ENSG00000099331	4923.76	-0.208575	0.0772298	-2.70071	0.00691921	0.0334
1970	KCNK6	ENSG00000099337	1453.87	0.193964	0.0800875	2.42191	0.0154394	0.0671465
1971	CATSPERG	ENSG00000099338	7.62411	0.707767	0.814696	0.86875	0.384984	0.780287
1972	PSMD8	ENSG00000099341	6315.71	0.401925	0.0697127	5.76545	8.1439e-09	1.07533e-07
1973	FBXL19	ENSG00000099364	1409.56	-0.216305	0.0887889	-2.43617	0.0148435	0.064892
1974	STX1B	ENSG00000099365	98.8899	-1.36305	0.240997	-5.6559	1.55033e-08	1.9869e-07
1975	HSD3B7	ENSG00000099377	468.594	0.10406	0.124391	0.836553	0.402844	0.795299
1976	SETD1A	ENSG00000099381	1571.58	0.279514	0.0920934	3.03511	0.00240446	0.0131117
1977	BCL7C	ENSG00000099385	1323.87	-0.14481	0.098969	-1.46319	0.143415	0.411763
1978	CIRBP	ENSG00000099622	4882.97	0.0483186	0.0650167	0.743172	0.457378	0.846597
1979	ATP5F1D	ENSG00000099624	2260.74	0.178	0.0902198	1.97295	0.0485008	0.176925
1980	CBARP	ENSG00000099625	359.664	-0.504182	0.145284	-3.47032	0.000519837	0.00329268
1981	PRKY	ENSG00000099725	0.371521	0.306478	3.70891	0.082633	0.934143	0.967841
1982	IGFALS	ENSG00000099769	0.626413	1.65965	3.05088	0.54399	0.586448	0.922624
1983	HNRNPM	ENSG00000099783	6257.24	-0.31329	0.0672471	-4.65878	3.18081e-06	2.99767e-05
1984	MARCHF2	ENSG00000099785	855.926	0.71744	0.108028	6.64123	3.11068e-11	5.36158e-10
1985	NDUFB7	ENSG00000099795	1647.42	0.311649	0.103279	3.01755	0.00254828	0.0138155
1986	TECR	ENSG00000099797	616.838	-0.435085	0.117675	-3.69735	0.000217858	0.00148959
1987	TIMM13	ENSG00000099800	2171.97	0.542943	0.0951445	5.70651	1.15315e-08	1.49595e-07
1988	CDC34	ENSG00000099804	2636.97	0.850325	0.0921354	9.22908	2.72962e-20	9.274e-19
1989	MTAP	ENSG00000099810	1243.99	0.278409	0.108863	2.55741	0.0105453	0.0482344
1990	MISP	ENSG00000099812	4.41517	-0.568385	1.18678	-0.47893	0.631989	0.936444
1991	CEP170B	ENSG00000099814	3865.14	0.193158	0.0826891	2.33595	0.0194936	0.0821743
1992	POLR2E	ENSG00000099817	6443.76	0.229409	0.0953267	2.40656	0.0161038	0.0696649
1993	POLRMT	ENSG00000099821	647.818	0.0965521	0.129079	0.74801	0.454454	0.843638
1994	HCN2	ENSG00000099822	147.207	0.395074	0.184447	2.14193	0.0321988	0.125495
1995	CDHR5	ENSG00000099834	1.11645	-1.01959	1.99909	-0.510026	0.610033	0.936444
1996	IZUMO4	ENSG00000099840	40.3642	-0.348752	0.380338	-0.916953	0.359167	0.752639
1997	RASSF7	ENSG00000099849	47.5699	-1.58473	0.345197	-4.59081	4.41522e-06	4.05418e-05
1998	GADD45B	ENSG00000099860	1059.27	-0.0614341	0.0876553	-0.70086	0.48339	0.870682
1999	PALM	ENSG00000099864	3252	-0.814687	0.0998954	-8.1554	3.48028e-16	9.04447e-15
[truncated: 20,340 more rows]
