# Supplementary material for: PROX1 loss in adult mouse Schlemm’s canal causes permanent ocular hypertension
Source: JCI Insight. 2026 May 5;11(12):e203711. doi: 10.1172/jci.insight.203711 (PMC13313505; doi:10.1172/jci.insight.203711)
Supplement: Supporting data values [file jciinsight-11-203711-s327.xlsx]

## Sheet: Figure 1 C
PROX1
siControl	siPROX1
0.974202	0.02446
0.869763	0.026749
1.15603	0.027146
0.056613	0.038563
1.62803	0.052526
1.31535	0.114324
CCL21
siControl	siPROX1
0.9217	0.199811
1.23707	0.504429
0.877034	0.895182
0.731065	0.423768
0.936624	0.987174
1.46042	0.724947
TEK
siControl	siPROX1
0.972492	1.01023
1.09966	0.778759
0.927853	1.02012
1.05211	0.778427
0.995873	0.900625
0.952018	0.804387

## Sheet: Figure 1 E
siControl	siPROX1
0.90652	0.716225
1.04214	0.736951
1.05134	0.682321

## Sheet: Figure 1 H
PROX1 (bg subtracted AFU)
Control	Prox1 EC knockout
678.521	34.755
279.328	41.71
517.17	126.211
	33.831
FLT4 (bg subtracted AFU)
Control	Prox1 EC knockout
481.019	213.346
578.947	366.751
425.605	297.85
	138.967

## Sheet: Figure 1 I
Intraocular pressure (mmHg)
Control	Prox1 EC knockout
14.1667	15
7	14.1667
15	16.6667
14.6667	17.5
14	16.3333
15	13.5
11	11.8333
19.1667
11.8333

## Sheet: Figure 1 J
Schlemm's canal width (um)
Control	Prox1 EC KO
116.382	90.4038
97.8709	90.9374
90.9338	89.897
	109.748

## Sheet: Figure 4 B
Cre positive mice
	Eye
Timepoint	4OHT								Blank
0	12.3333	11.3333	13.3333	8.66667	14.6667	8.33333	11.6667	10.3333	9.33333	12	13	9.66667	15	8	11.3333	10.3333
2	14	13.6667	13.3333	9.66667	14.3333	16.6667	15	15	10.6667	12	24	11	13.3333	10.3333	11	9.66667
4	13.3333	13.3333			15.3333	19.3333	19.3333	17.6667	11.3333	9.33333			10.6667	13.3333	10.3333	12.3333
8	16.3333	20.6667	18.6667	16.6667	13.3333	16	15.3333	15.6667	9.33333	13	13.6667	13.3333	12.6667	10.3333	12.3333	11.3333
18	16.6667	16.6667	12.6667	13	21.3333	20.6667	18.6667		15	14	12.3333	10.6667	13.3333	13.3333	13.3333
Cre negative mice
	Eye
Timepoint	4OHT								Blank
0	12.3333	13	12.3333	8.66667	8.66667	10	7.33333	10	10.3333	12.3333	12.6667	8	9.66667	8.66667	11.3333	10.3333
2	11.3333	12.6667	18.6667	9	9.66667	10.3333	10.3333	10	11.6667	12.3333	10.3333	8.66667	9.33333	10.3333	12.3333	10.6667
4	10	7.66667	8.33333	13	13	13.6667	8.33333	10	9.33333	11	7.66667	13.6667	12.6667	13.6667	9.33333	11.3333
8	13.6667	14.3333	12.3333	14	14.6667	8.66667	10	10.3333	12.6667	11.6667	12.3333	13	11.6667	8.66667	11.3333	10.6667
18	13	13.3333	13.6667	13	12.6667	13.3333	9.33333	10.6667	10.6667	14	14.6667	13.3333	13	13.6667	8.66667	11.6667

## Sheet: Figure 4 C
Delta IOP (4OHT-blank)
	Control										Cre+
Baseline	2	0.666667	-0.333333	0.666667	-1	1.33333	-4	-0.333333			3	-0.666667	-0.333333	-1	-0.333333	0.333333
2wks	-0.33333	0.333333	8.33333	0.333333	0.333333	0	-2	-0.66667			3.33333	1.66667	-10.6667	-1.33333	1	6.33333	4	5.33333
4wks	0.666667	-3.33333	0.666667	-0.66667	0.333333	0	-1	-1.33333			2	4	4.66667	6	9	5.33333	3	2
8wks	1	2.66667	0	1	3	0	-1.33333	-0.33333			3	7.66667	5	3.33333	0.666667	5.66667	3	4.33333
18wks	2.33333	-0.666667	-1	-0.333333	-0.333333	-0.333333	0.666667	-1			1.66667	2.66667	0.333333	2.33333	8	7.33333	5.33333

## Sheet: Figure 4 F
SC cross sectional area in Cre+ mice measured by OCT
	Blank																4OHT
Mouse 1	315.688	349.634	108.624	743.395	81.468	386.973	678.9	390.368	848.625	193.487	740.001	638.166	200.275	3.3945	105.23	3.3945	400.551	682.294	448.074	553.303	322.478	468.441	611.01	414.129	672.111	577.065	298.716	1242.39	278.349	492.202	458.257	577.065
Mouse 2	366.606	512.569	390.368	3.3945	203.67	3.3945	3.3945	254.588	3.3945	3.3945	339.45	400.551	305.505	274.954	760.368	322.478	257.982	285.138	665.322	885.965	359.817	169.725	363.212	573.67	312.294	298.716	122.202	3.3945	482.019	220.643	302.111	190.092

## Sheet: Figure 2c 4OHT
4OHT Nanocarrier
Q(Å-1)	Scattering Intensity (A.U.)		Scattering Intensity (A.U.)		Model
0.0014944	0.0225	0.988889	0.048	0.843755	0.12295
0.0016528	0.15056	0.656694	0.05526	0.55028	0.122902
0.0018112	0.12519	0.507178	0.08248	0.418025	0.122848
0.0019696	0.19709	0.372564	0.07565	0.314719	0.12279
0.002128	0.23389	0.263382	0.09802	0.219947	0.122727
0.0022864	0.1966	0.212965	0.09591	0.171881	0.122659
0.0024448	0.17182	0.167875	0.09191	0.134428	0.122586
0.0026032	0.13761	0.143025	0.09031	0.118975	0.122509
0.0027616	0.12236	0.090611	0.10795	0.0783107	0.122427
0.00292	0.123171	0.044455	0.109133	0.0443958	0.122339
0.0030784	0.122951	0.0290617	0.116865	0.0278896	0.122247
0.0032369	0.125489	0.0255004	0.127926	0.0244583	0.122151
0.0033953	0.123752	0.0223652	0.130948	0.0223837	0.122049
0.0035537	0.136099	0.0213517	0.122921	0.0224145	0.121943
0.0037121	0.124939	0.0165815	0.126887	0.01521	0.121832
0.0038705	0.127031	0.0182885	0.119968	0.0148182	0.121716
0.0040289	0.132736	0.0145135	0.128606	0.010891	0.121596
0.0041873	0.126927	0.019103	0.122386	0.0116068	0.121471
0.0043457	0.126884	0.00913881	0.117723	0.00860052	0.121341
0.0045041	0.133092	0.00770434	0.120827	0.00958211	0.121206
0.0046625	0.13853	0.00837354	0.121057	0.0119937	0.121067
0.0048209	0.119979	0.0104501	0.119531	0.0055789	0.120924
0.0049793	0.119956	0.0122026	0.120741	0.00774362	0.120775
0.0051377	0.125778	0.0147049	0.12036	0.00948717	0.120622
0.0052961	0.128681	0.0122127	0.120248	0.0104062	0.120465
0.0054545	0.127701	0.00693515	0.117489	0.00757611	0.120302
0.0056129	0.129836	0.00689278	0.116915	0.00721193	0.120136
0.0057713	0.134247	0.00519007	0.117007	0.00958541	0.119965
0.0059297	0.12746	0.00550992	0.118733	0.00916897	0.119789
0.0060881	0.127309	0.00537762	0.120262	0.0101497	0.119609
0.0062465	0.125947	0.00668905	0.11086	0.00713176	0.119424
0.0064049	0.12643	0.00841466	0.115157	0.00821547	0.119235
0.0065633	0.133512	0.00963874	0.116396	0.007876	0.119042
0.0067217	0.131548	0.00784172	0.12032	0.00976379	0.118844
0.0068801	0.125118	0.0114119	0.119607	0.00810186	0.118642
0.0070385	0.129648	0.00511841	0.114651	0.00683494	0.118435
0.0071969	0.129166	0.00501859	0.116249	0.00625827	0.118224
0.0073553	0.124603	0.00584755	0.11641	0.00814612	0.118009
0.0075137	0.124789	0.00676928	0.117085	0.00573361	0.117789
0.0076721	0.126627	0.00890379	0.118671	0.00587059	0.117566
0.0078305	0.128019	0.00606206	0.120807	0.00593843	0.117338
0.0079889	0.13131	0.0064749	0.117849	0.00768847	0.117106
0.0081473	0.126197	0.00790237	0.116215	0.00652669	0.11687
0.0083057	0.122519	0.00990444	0.111394	0.0114787	0.116629
0.0084641	0.125476	0.0052145	0.113881	0.0113356	0.116385
0.0086225	0.124067	0.00592961	0.120918	0.00673137	0.116136
0.0087809	0.123054	0.00732419	0.118129	0.00730232	0.115883
0.0089393	0.127745	0.00888119	0.112437	0.00708278	0.115627
0.0090977	0.126229	0.00400758	0.114051	0.00722342	0.115366
0.0092561	0.12962	0.00762796	0.113667	0.00585975	0.115102
0.0094145	0.132079	0.00908937	0.118299	0.00409012	0.114833
0.0095729	0.122495	0.00529485	0.115868	0.010441	0.114561
0.0097313	0.121005	0.00477542	0.0731515	0.0887371	0.114285
0.0098897	0.123505	0.00570527	0.101744	0.0240197	0.114005
0.010048	0.122894	0.00492249	0.11272	0.00736542	0.113721
0.010207	0.123521	0.00581525	0.111894	0.00592622	0.113432
0.010365	0.117725	0.00756069	0.112364	0.00664213	0.113142
0.010523	0.124116	0.00534416	0.1123	0.00641778	0.112847
0.010682	0.12422	0.00437345	0.110982	0.00428856	0.112547
0.01084	0.123045	0.00921971	0.114088	0.00412126	0.112246
0.010999	0.121294	0.00689233	0.114903	0.00663796	0.111939
0.011157	0.121044	0.0064642	0.111781	0.00589818	0.11163
0.011315	0.119879	0.00689508	0.111129	0.00845096	0.111318
0.011474	0.118894	0.00467662	0.113896	0.00799073	0.111
0.011632	0.123202	0.00739382	0.112341	0.00691245	0.110681
0.011791	0.122342	0.00513489	0.111041	0.00706249	0.110356
0.011949	0.118408	0.00473792	0.109514	0.0051101	0.11003
0.012107	0.117283	0.00409844	0.109093	0.00495808	0.109701
0.012266	0.115957	0.0040722	0.108761	0.00422748	0.109367
0.012424	0.1173	0.00559727	0.108892	0.00664781	0.109031
0.012583	0.1164	0.0092893	0.108691	0.00684031	0.10869
0.012741	0.117081	0.00588624	0.10636	0.00635198	0.108347
0.012899	0.119455	0.00543187	0.108129	0.00717828	0.108002
0.013058	0.116219	0.00685059	0.106172	0.00643766	0.107651
0.013216	0.114502	0.00732064	0.107462	0.00739205	0.1073
0.013375	0.112835	0.00631346	0.108459	0.00673133	0.106943
0.013533	0.116253	0.00940948	0.105711	0.00763746	0.106585
0.013691	0.117541	0.00750237	0.10427	0.00730345	0.106225
0.01385	0.117789	0.00620545	0.10677	0.00617441	0.105859
0.014008	0.115889	0.00899911	0.108612	0.0075399	0.105493
0.014167	0.114522	0.00684103	0.10764	0.00658146	0.105121
0.014325	0.114782	0.00786561	0.106837	0.00611388	0.104749
0.014483	0.116354	0.0092483	0.107181	0.00720028	0.104375
0.014642	0.113897	0.0050132	0.106355	0.0067728	0.103995
0.0148	0.109598	0.00381809	0.103667	0.00432621	0.103615
0.014959	0.113478	0.00638047	0.103416	0.00808945	0.10323
0.015117	0.113716	0.0116114	0.101578	0.00750101	0.102845
0.015275	0.115207	0.0103424	0.101167	0.00575445	0.102457
0.015434	0.113686	0.00532554	0.100029	0.00379129	0.102064
0.015592	0.1146	0.00884541	0.102024	0.00297992	0.101671
0.015751	0.114568	0.00583504	0.100384	0.00594988	0.101273
0.015909	0.11264	0.00398826	0.0997565	0.00673618	0.100876
0.016067	0.113181	0.00345022	0.103597	0.00525824	0.100476
0.016226	0.109648	0.00547863	0.101896	0.00582857	0.100071
0.016384	0.108972	0.00906498	0.100495	0.00418248	0.0996664
0.016543	0.109275	0.00666669	0.0998207	0.00654023	0.099257
0.016701	0.108964	0.00610833	0.0970189	0.00580561	0.0988481
0.016859	0.107796	0.00543628	0.097744	0.00556986	0.098437
0.017018	0.106481	0.00398714	0.0961288	0.00576795	0.0980213
0.017176	0.108488	0.00390012	0.0968129	0.00833503	0.0976061
0.017335	0.105545	0.00728369	0.0983069	0.00785152	0.0971862
0.017493	0.106161	0.00410478	0.097792	0.0053959	0.0967671
0.017651	0.10489	0.00486758	0.0958859	0.0058346	0.096346
0.01781	0.109326	0.00474088	0.0952188	0.00518364	0.0959203
0.017968	0.105299	0.00840538	0.0983162	0.00480079	0.0954955
0.018127	0.100679	0.00573485	0.0970723	0.00895921	0.0950662
0.018285	0.104887	0.00832668	0.0917035	0.00584515	0.0946378
0.018443	0.105166	0.00812298	0.0671385	0.0623262	0.0942077
0.018602	0.106131	0.00751538	0.0958095	0.0181777	0.0937732
0.01876	0.106056	0.0101405	0.0945311	0.00719818	0.0933399
0.018919	0.104808	0.00896884	0.093156	0.00582727	0.0929022
0.019077	0.102255	0.00924051	0.0901152	0.0046405	0.0924657
0.019235	0.104316	0.0119519	0.0904663	0.00430221	0.0920276
0.019394	0.103394	0.00722824	0.0901646	0.00419058	0.0915854
0.019552	0.102845	0.0046932	0.0900159	0.00632629	0.0911445
0.019711	0.0986239	0.00548342	0.091416	0.00663931	0.0906995
0.019869	0.10084	0.00776172	0.0923706	0.00418157	0.0902559
0.020027	0.1011	0.00655545	0.0905369	0.00546544	0.089811
0.020186	0.099133	0.00519032	0.0896188	0.00519309	0.0893621
0.020344	0.0991941	0.00540287	0.0885221	0.00644089	0.0889147
0.020503	0.0963404	0.00500482	0.0901285	0.00446506	0.0884634
0.020661	0.0964933	0.00583916	0.0881631	0.00388785	0.0880138
0.020819	0.0806077	0.0254054	0.0877159	0.0049026	0.0875631
0.020978	0.0843642	0.0198907	0.0880244	0.00674567	0.0871085
0.021136	0.0972816	0.00632697	0.0881664	0.00585303	0.0866557
0.021295	0.0969976	0.00478626	0.0867053	0.00564891	0.0861992
0.021453	0.0941167	0.0043296	0.0861461	0.00635775	0.0857445
0.021612	0.094223	0.00315902	0.0841298	0.00746198	0.0852862
0.02177	0.0942781	0.00413912	0.0855157	0.00355642	0.0848298
0.021928	0.0947643	0.00500798	0.0845733	0.00472715	0.0843727
0.022087	0.0941539	0.00423609	0.0832756	0.00536036	0.0839119
0.022245	0.0942033	0.00430533	0.0845781	0.00326354	0.0834533
0.022404	0.0915864	0.00279408	0.0845924	0.00478351	0.0829911
0.022562	0.0914942	0.00286789	0.0823848	0.00486307	0.0825312
0.02272	0.0900432	0.00431123	0.0832688	0.00536438	0.0820707
0.022879	0.0908116	0.00646721	0.0847227	0.00527125	0.0816068
0.023037	0.0882505	0.00396125	0.0829062	0.00629292	0.0811452
0.023196	0.088019	0.00426832	0.0815049	0.00711058	0.0806802
0.023354	0.0873627	0.00421745	0.0805881	0.00625532	0.0802177
0.023512	0.0875374	0.00698989	0.0808754	0.00539072	0.0797549
0.023671	0.0874661	0.00441618	0.07946	0.00449884	0.0792887
0.023829	0.0882321	0.0060742	0.0776421	0.00656802	0.0788251
0.023988	0.0881262	0.00542706	0.0781773	0.00582989	0.0783583
0.024146	0.0854814	0.00513338	0.0781121	0.00390656	0.0778942
0.024304	0.0868237	0.00494661	0.0774381	0.00535844	0.0774299
0.024463	0.0880139	0.00429877	0.0770141	0.0042957	0.0769625
0.024621	0.0865707	0.00836531	0.0774857	0.0057587	0.0764979
0.02478	0.0865182	0.00599671	0.0766159	0.00448889	0.0760303
0.024938	0.0825303	0.00456838	0.0747821	0.0053344	0.0755655
0.025096	0.0825004	0.00546019	0.0723653	0.00508612	0.0751007
0.025255	0.0810375	0.00494758	0.0728702	0.00582346	0.074633
0.025413	0.0704773	0.0277568	0.0739965	0.00579193	0.0741683
0.025572	-0.0744477	0.451528	0.0728625	0.00500956	0.0737007
0.02573	0.0848039	0.59991	0.0737355	0.004599	0.0732362
0.025888	0.0817211	0.307687	0.0720527	0.00402403	0.0727719
0.026047	0.0786366	0.00290549	0.0707668	0.00417536	0.0723048
0.026205	0.0808029	0.00654496	0.0706781	0.00480352	0.0718409
0.026364	0.08001	0.00435942	0.0727303	0.00615465	0.0713743
0.026522	0.0798268	0.00638126	0.0717368	0.00461156	0.0709109
0.02668	0.0767039	0.0053824	0.0709134	0.00498866	0.0704478
0.026839	0.0756804	0.00486125	0.0700401	0.00587864	0.0699822
0.026997	0.0768988	0.00521161	0.0697543	0.00572839	0.06952
0.027156	0.0761283	0.00849553	0.0687703	0.00552246	0.0690552
0.027314	0.0742094	0.00484675	0.0679784	0.0063218	0.0685938
0.027472	0.0740751	0.00601935	0.0700162	0.00592604	0.0681329
0.027631	0.0747735	0.00536325	0.0672385	0.00529076	0.0676696
0.027789	0.0726211	0.00687668	0.0662321	0.00415308	0.0672098
0.027948	0.0745269	0.0051407	0.0662027	0.00497491	0.0667477
0.028106	0.0750283	0.00552438	0.0662013	0.00609471	0.0662891
0.028264	0.0744994	0.00487309	0.0674611	0.00505173	0.0658312
0.028423	0.0753783	0.0038319	0.0654403	0.00389067	0.065371
0.028581	0.0724685	0.0035753	0.0658207	0.00275997	0.0649145
0.02874	0.0716231	0.00329061	0.0644146	0.00415729	0.0644558
0.028898	0.0721387	0.00374744	0.064599	0.00511009	0.0640008
0.029056	0.0712978	0.00318034	0.0632875	0.00589515	0.0635466
0.029215	0.0658931	0.0104949	0.0627671	0.00585788	0.0630904
0.029373	0.068114	0.00708819	0.0617961	0.00696523	0.0626378
0.029532	0.0701337	0.00655734	0.0615941	0.00494062	0.0621834
0.02969	0.0688837	0.00533973	0.0602937	0.00553314	0.0617327
0.029848	0.0689371	0.00350282	0.0600808	0.00438668	0.0612829
0.030007	0.066943	0.00565562	0.0610908	0.00438178	0.0608313
0.030165	0.0668823	0.00424969	0.0607752	0.00438485	0.0603835
0.030324	0.0666356	0.00472683	0.0593809	0.00574389	0.0599339
0.030482	0.0662489	0.00554594	0.0596983	0.00642442	0.0594882
0.03064	0.0645252	0.00305994	0.0578998	0.00566428	0.0590436
0.030799	0.0633116	0.00441027	0.0574593	0.00629279	0.0585973
0.030957	0.0646593	0.00439052	0.0560627	0.00336832	0.0581549
0.031116	0.0657769	0.00377259	0.0558257	0.00363239	0.0577109
0.031274	0.0641011	0.0065054	0.0572633	0.00506962	0.0572708
0.031432	0.0610892	0.00550339	0.0565187	0.00347313	0.056832
0.031591	0.0632001	0.00408696	0.0557301	0.00303727	0.0563916
0.031749	0.0614635	0.00285278	0.0589441	0.0028034	0.0559553
0.031908	0.0608388	0.00305595	0.0563637	0.00282674	0.0555174
0.032066	0.059398	0.00273643	0.0558801	0.00298917	0.0550837
0.032224	0.0587754	0.00455241	0.0550652	0.00382215	0.0546512
0.032383	0.0599297	0.00391394	0.0542082	0.00451638	0.0542174
0.032541	0.0594565	0.00314743	0.0533771	0.00234273	0.0537877
0.0327	0.0573924	0.00386794	0.0535051	0.00285454	0.0533566
0.032858	0.0570708	0.00383853	0.0543783	0.00350574	0.0529297
0.033016	0.0554055	0.00248831	0.0534875	0.00297799	0.0525042
0.033175	0.0547111	0.00269278	0.0525662	0.00396518	0.0520775
0.033333	0.0561971	0.00260597	0.0517057	0.00326551	0.0516549
0.033492	0.0571503	0.00327817	0.0514873	0.00319562	0.0512311
0.03365	0.0542636	0.00427917	0.0511477	0.00439624	0.0508116
0.033808	0.0544601	0.00322063	0.0501308	0.00323715	0.0503935
0.033967	0.0526739	0.00373203	0.0500309	0.00349643	0.0499744
0.034125	0.0529106	0.00290591	0.0503924	0.00334989	0.0495595
0.034284	0.0532903	0.00280998	0.0503259	0.00299097	0.0491436
0.034442	0.0526389	0.00270836	0.049696	0.00266467	0.0487318
0.0346	0.0532922	0.00328161	0.0475955	0.0037203	0.0483217
0.034759	0.0527624	0.00316234	0.0384087	0.0227643	0.0479107
0.034917	0.0514649	0.00337715	0.0427052	0.0134322	0.0475039
0.035076	0.0511637	0.00330316	0.0481353	0.00305461	0.0470962
0.035234	0.0487586	0.00307585	0.0481825	0.00248294	0.0466928
0.035392	0.0491633	0.00301999	0.0468168	0.00234147	0.0462911
0.035551	0.0491036	0.00236429	0.0448303	0.00339827	0.0458885
0.035709	0.0504199	0.00277639	0.0431844	0.00225785	0.0454902
0.035868	0.0491442	0.00319623	0.043863	0.00278265	0.0450912
0.036026	0.0493955	0.00247081	0.0437859	0.00238149	0.0446965
0.036184	0.0483305	0.00279855	0.0438257	0.00284853	0.0443035
0.036343	0.048163	0.00275887	0.0434306	0.00266233	0.0439099
0.036501	0.045312	0.00233334	0.0434766	0.00190464	0.0435205
0.03666	0.0449341	0.00249836	0.0438032	0.00211646	0.0431305
0.036818	0.0453612	0.00252145	0.0413549	0.00252752	0.0427448
0.036976	0.0457086	0.0023549	0.0429422	0.00268371	0.0423609
0.037135	0.0457175	0.00275525	0.0425556	0.0024518	0.0419765
0.037293	0.045731	0.0037478	0.0410208	0.00252537	0.0415964
0.037452	0.0442657	0.00347241	0.0408847	0.00273514	0.0412157
0.03761	0.0443368	0.00362967	0.0404381	0.00253025	0.0408394
0.037768	0.0410296	0.0078074	0.0412668	0.00295757	0.0404649
0.037927	0.0415906	0.00381579	0.0415137	0.00319846	0.04009
0.038085	0.042498	0.00321192	0.0413158	0.00243994	0.0397194
0.038244	0.0415333	0.00229664	0.0402607	0.00231033	0.0393484
0.038402	0.0417291	0.00233894	0.0396842	0.00292355	0.0389817
0.03856	0.0421995	0.00249505	0.0395229	0.00231456	0.0386169
0.038719	0.041339	0.00240389	0.0381893	0.00193117	0.0382518
0.038877	0.0419185	0.00292845	0.0374396	0.00216026	0.0378909
0.039036	0.0414578	0.0027286	0.0379766	0.00236242	0.0375298
0.039194	0.040774	0.00253359	0.0384132	0.00194825	0.0371729
0.039352	0.0390439	0.00302391	0.0372326	0.00212186	0.036818
0.039511	0.0389234	0.00300376	0.0366559	0.00185558	0.0364629
0.039669	0.0383401	0.00285807	0.0359043	0.00211982	0.0361121
0.039828	0.0379941	0.00265989	0.0352393	0.00227683	0.035761
0.039986	0.0376598	0.00245095	0.0359869	0.0023248	0.0354142
0.040144	0.0364815	0.00235375	0.0357717	0.00267108	0.0350695
0.040303	0.0367836	0.00254579	0.0346047	0.00191197	0.0347245
0.040461	0.0365678	0.00274065	0.0339591	0.00237382	0.0343838
0.04062	0.0368081	0.00235285	0.0334282	0.00209444	0.0340431
0.040778	0.0373235	0.00278793	0.0336074	0.00257742	0.0337065
0.040936	0.0358273	0.00314108	0.0340205	0.00217678	0.0333719
0.041095	0.0353391	0.00244187	0.0324639	0.00210317	0.0330374
0.041253	0.033872	0.00280373	0.0316946	0.00259056	0.0327069
0.041412	0.0350204	0.00252465	0.0315996	0.00242399	0.0323765
0.04157	0.0341559	0.0023591	0.0316957	0.00223106	0.0320503
0.041729	0.0338803	0.00224707	0.0310819	0.00199356	0.0317241
0.041887	0.0339726	0.00321692	0.0313573	0.00204076	0.031402
0.042045	0.0332446	0.00284765	0.0313413	0.00194563	0.031082
0.042204	0.0322797	0.00368212	0.0300233	0.00217034	0.0307621
0.042362	0.0328762	0.00280812	0.0297176	0.00214219	0.0304463
0.042521	0.033276	0.00322786	0.0305268	0.00205746	0.0301306
0.042679	0.0332585	0.00236696	0.0312474	0.00249687	0.0298189
0.042837	0.0314368	0.00234794	0.0296397	0.00188363	0.0295094
0.042996	0.0309152	0.00290024	0.0278147	0.00205624	0.0292
0.043154	0.030844	0.00227038	0.0283774	0.00203012	0.0288947
0.043313	0.0296677	0.00273714	0.0289457	0.00231356	0.0285896
0.043471	0.0308536	0.00266455	0.028294	0.00209736	0.0282885
0.043629	0.0300918	0.0025078	0.0271427	0.00214623	0.0279895
0.043788	0.0299743	0.00243034	0.0267943	0.00233554	0.0276907
0.043946	0.0294452	0.00254229	0.0270957	0.00210333	0.0273959
0.044105	0.0283484	0.00310455	0.0258783	0.00236919	0.0271013
0.044263	0.0275479	0.00246003	0.0262109	0.00229596	0.0268108
0.044421	0.0271239	0.00250784	0.0253668	0.00361522	0.0265223
0.04458	0.0267678	0.00228553	0.0157463	0.0236009	0.0262341
0.044738	0.0273969	0.00229264	0.025659	0.0100773	0.0259498
0.044897	0.0270481	0.00308726	0.0261209	0.00273547	0.0256658
0.045055	0.0267852	0.00226797	0.0223458	0.00930068	0.0253858
0.045213	0.0276353	0.00228856	0.0253279	0.00249327	0.0251078
0.045372	0.0258696	0.00240254	0.0253876	0.00219246	0.0248302
0.04553	0.0272169	0.00247487	0.0248234	0.00208652	0.0245564
0.045689	0.025474	0.00248693	0.0257882	0.00213853	0.024283
0.045847	0.0243531	0.00296028	0.0238562	0.00184318	0.0240134
0.046005	0.0246365	0.00332156	0.022748	0.0019427	0.0237458
0.046164	0.026419	0.00250888	0.0226984	0.00206063	0.0234787
0.046322	0.0248726	0.00346661	0.0232923	0.00208565	0.0232154
0.046481	0.0204439	0.00653473	0.0229506	0.0021281	0.0229525
0.046639	0.0225922	0.00328465	0.0225689	0.0020705	0.0226933
0.046797	0.0226411	0.00258731	0.0170425	0.0109533	0.0224362
0.046956	0.023338	0.0028617	0.0139453	0.014461	0.0221795
0.047114	0.0232373	0.00233976	0.0194943	0.00396753	0.0219265
0.047273	0.0230056	0.0023634	0.0216672	0.00194709	0.021674
0.047431	0.0226685	0.0023882	0.0207468	0.00208207	0.0214252
0.047589	0.0224045	0.00268632	0.0201523	0.00207796	0.0211783
0.047748	0.0215386	0.00243448	0.0209833	0.00201099	0.020932
0.047906	0.0223919	0.00228142	0.0208936	0.00196003	0.0206893
0.048065	0.0217342	0.00232861	0.0199563	0.00232382	0.0204471
0.048223	0.0205398	0.00265777	0.019674	0.00264437	0.0202085
0.048381	0.0202269	0.00244188	0.0204748	0.00216474	0.0199718
0.04854	0.020145	0.00259436	0.0199994	0.00203097	0.0197358
0.048698	0.0208141	0.00234392	0.0194944	0.00186531	0.0195032
0.048857	0.0186802	0.00245699	0.0185706	0.00180026	0.0192712
0.049015	0.0195424	0.00223772	0.0186863	0.0019367	0.0190426
0.049173	0.0194332	0.00269944	0.0185483	0.00180735	0.0188161
0.049332	0.0199653	0.00235461	0.0189583	0.00190543	0.0185901
0.04949	0.0185494	0.0022378	0.0196334	0.00192386	0.0183675
0.049649	0.0189492	0.00227889	0.0179306	0.00212681	0.0181455
0.049807	0.0186083	0.00231968	0.0175154	0.00195834	0.0179269
0.049965	0.0188511	0.00228888	0.017952	0.00218382	0.0177103
0.050124	0.0182748	0.00226777	0.0172477	0.00195243	0.0174943
0.050282	0.0180205	0.0028038	0.0184897	0.00238867	0.0172815
0.050441	0.0184564	0.00264745	0.0170469	0.00233167	0.0170694
0.050599	0.0191182	0.00235903	0.01682	0.00211184	0.0168606
0.050757	0.0180815	0.00219915	0.017256	0.00187135	0.0166537
0.050916	0.0325006	0.0480643	0.0161445	0.00209859	0.0164475
0.051074	0.0249291	0.0119024	0.0154692	0.00224401	0.0162444
0.051233	0.0188373	0.00224832	0.0160571	0.00210958	0.016042
0.051391	0.017984	0.00302015	0.0150949	0.00221479	0.0158428
0.051549	0.0213751	0.00974595	0.0147157	0.00199895	0.0156455
0.051708	0.0289759	0.0212408	0.0147115	0.00216518	0.0154488
0.051866	0.0281318	0.0185337	0.0154969	0.00195829	0.0152553
0.052025	0.0381231	0.0314284	0.0144558	0.00208682	0.0150624
0.052183	0.0675316	0.0756362	0.0139534	0.00211252	0.0148726
0.052341	0.0160739	0.00326563	0.0137333	0.00191868	0.0146847
0.0525	0.0149563	0.00255993	0.0144509	0.00181752	0.0144974
0.052658	0.0149852	0.00232236	0.0142893	0.0018524	0.0143131
0.052817	0.0144926	0.00230883	0.0146616	0.00227542	0.0141296
0.052975	0.0151873	0.00213806	0.0139969	0.0019861	0.013949
0.053133	0.0147541	0.00224861	0.013618	0.00184605	0.0137702
0.053292	0.0148544	0.00234583	0.0129265	0.00216854	0.0135921
0.05345	0.0143657	0.0022406	0.0134309	0.00193112	0.013417
0.053609	0.013655	0.0021969	0.0133142	0.00187929	0.0132425
0.053767	0.0134266	0.00222176	0.0138926	0.00213394	0.0130709
0.053925	0.0132581	0.00231295	0.0139862	0.00204896	0.0129011
0.054084	0.0130724	0.00227698	0.013288	0.00186829	0.012732
0.054242	0.0140353	0.00237952	0.0120956	0.00200593	0.0125657
0.054401	0.0149107	0.0022094	0.0122972	0.00207945	0.0124001
0.054559	0.013368	0.00224524	0.0122246	0.00175333	0.0122373
0.054717	0.0134501	0.00223644	0.0120977	0.00178353	0.0120762
0.054876	0.0123838	0.00291963	0.0124906	0.00214032	0.0119159
0.055034	0.0133344	0.00234253	0.0122105	0.00198612	0.0117582
0.055193	0.012715	0.00230504	0.0109506	0.00220731	0.0116013
0.055351	0.0121622	0.00223839	0.0115147	0.00182289	0.011447
0.055509	0.0121574	0.00215724	0.0109092	0.00205154	0.0112945
0.055668	0.0113109	0.00241499	0.0118906	0.00177408	0.0111426
0.055826	0.0086202	0.00846111	0.0125361	0.00205299	0.0109934
0.055985	-0.0085364	0.0436044	0.0111295	0.0020118	0.0108449
0.056143	0.0110859	0.00333664	0.010385	0.00181501	0.0106989
0.056301	0.0114568	0.00227671	0.0109684	0.00205737	0.0105546
0.05646	0.0119054	0.00227125	0.0110325	0.00188007	0.010411
0.056618	0.0104478	0.00227362	0.0159792	0.0114536	0.01027
0.056777	0.0118309	0.00227159	0.00993	0.00181402	0.0101296
0.056935	0.0122474	0.0031544	0.0100597	0.00198369	0.00999174
0.057093	0.0103915	0.0021533	0.0106035	0.00194767	0.00985545
0.057252	0.0090029	0.00217075	0.0104462	0.00182104	0.00971989
0.05741	0.0101824	0.00268154	0.0091172	0.00185536	0.00958675
0.057569	0.0106082	0.00327442	0.0092258	0.00203607	0.00945433
0.057727	0.0097655	0.00221173	0.0088915	0.00225726	0.00932429
0.057885	0.0096315	0.00227539	0.0088565	0.0022342	0.00919578
0.058044	0.0085762	0.00213669	0.0083388	0.00203644	0.00906799
0.058202	0.0087798	0.00210894	0.0087132	0.00213863	0.00894252
0.058361	0.0094406	0.00248589	0.0083636	0.00228757	0.00881778
0.058519	0.008875	0.00231688	0.0088585	0.00251241	0.00869532
0.058677	0.0086804	0.00214317	0.0095535	0.00354785	0.00857433
0.058836	0.0091248	0.00228639	0.008631	0.00202327	0.00845407
0.058994	0.0084823	0.00211254	0.0090144	0.00171371	0.00833603
0.059153	0.0077835	0.00218072	0.0082732	0.0017891	0.00821871
0.059311	0.0079149	0.0025781	0.008561	0.00206281	0.00810357
0.059469	0.0087117	0.00229829	0.00827	0.00205945	0.00798986
0.059628	0.0077917	0.00226832	0.0078741	0.00209933	0.00787686
0.059786	0.0093141	0.00260027	0.0079172	0.00201902	0.007766
0.059945	0.0081565	0.00243153	0.0074886	0.00201456	0.00765584
0.060103	0.0079108	0.0021754	0.0076494	0.00193681	0.00754777
0.060261	0.0084585	0.00214442	0.0069457	0.00192626	0.00744108
0.06042	0.0086559	0.00236825	0.0068452	0.00181961	0.0073351
0.060578	0.0081891	0.00233759	0.0070623	0.00244034	0.00723116
0.060737	0.0242932	0.0251179	0.0069636	0.00211016	0.00712791
0.060895	0.0094567	0.00411723	0.0066914	0.00212477	0.00702666
0.061053	0.0103726	0.0051011	0.0068438	0.00190473	0.00692674
0.061212	0.0331357	0.0423508	0.0060057	0.00194394	0.00682752
0.06137	0.0244012	0.0289106	0.006438	0.00191296	0.00673023
0.061529	0.0076285	0.00253887	0.0066568	0.00181337	0.00663364
0.061687	0.0073995	0.00219123	0.0069712	0.00198475	0.00653896
0.061845	0.0056463	0.002124	0.0066696	0.00184198	0.00644555
0.062004	0.0061685	0.00226179	0.0069676	0.00179421	0.00635283
0.062162	0.0064407	0.0023642	0.0064595	0.00176457	0.00626195
0.062321	0.0064562	0.00221208	0.0066256	0.00231379	0.00617177
0.062479	0.0069886	0.00226111	0.0065531	0.00198985	0.00608339
0.062637	0.006767	0.00231008	0.0062672	0.00187119	0.00599624
0.062796	0.0065817	0.00235642	0.0068909	0.00175867	0.00590977
0.062954	0.0070661	0.00224285	0.0056497	0.00177636	0.00582505
0.063113	0.0069277	0.00225222	0.0057313	0.00214227	0.00574101
0.063271	0.0058173	0.0022199	0.0054893	0.00183254	0.00565869
0.063429	0.0053949	0.00273246	0.0047803	0.00183589	0.00557755
0.063588	0.005406	0.00234912	0.005146	0.00208977	0.00549707
0.063746	0.0054925	0.00215928	0.0058518	0.00369357	0.00541827
0.063905	0.0058087	0.00230453	0.0122078	0.0160659	0.00534012
0.064063	0.0051088	0.00227888	0.0054963	0.0018488	0.00526361
0.064221	0.0059421	0.00219692	0.0054422	0.00206601	0.00518822
0.06438	0.0063077	0.00267118	0.0050273	0.00208161	0.00511349
0.064538	0.006312	0.00221337	0.0070444	0.00421583	0.00504035
0.064697	0.0061182	0.00207535	0.0075859	0.00551543	0.00496785
0.064855	0.0059203	0.00219493	0.0106966	0.0131802	0.00489689
0.065013	0.0058877	0.00224039	0.0067001	0.0030967	0.00482702
0.065172	0.005172	0.00211363	0.0054543	0.00172817	0.00475779
0.06533	0.0044932	0.00221214	0.0051239	0.00193193	0.00469005
0.065489	0.0048513	0.00222786	0.0048443	0.00202788	0.00462295
0.065647	0.0047273	0.00211726	0.0047234	0.00211342	0.00455732
0.065805	0.0049349	0.0023028	0.0043169	0.00183065	0.00449271
0.065964	0.0052998	0.00213301	0.0035445	0.00180849	0.00442873
0.066122	0.0054819	0.00210964	0.0039969	0.00191438	0.00436617
0.066281	0.0049985	0.00235924	0.0050087	0.00182384	0.00430422
0.066439	0.0043125	0.00222355	0.0038111	0.0017854	0.00424366
0.066597	0.0042583	0.00228057	0.006025	0.00349603	0.00418409
0.066756	0.0058651	0.00237099	0.0051593	0.00207803	0.00412512
0.066914	0.0047333	0.0022023	0.0039036	0.00183019	0.00406749
0.067073	0.0046789	0.00218468	0.0047213	0.00188496	0.00401045
0.067231	0.0049188	0.00226996	0.0041378	0.00172017	0.00395473
0.067389	0.0043296	0.002205	0.0035132	0.0020182	0.00389995
0.067548	0.0040599	0.0021338	0.0032914	0.00190093	0.00384575
0.067706	0.0037157	0.00228345	0.0040761	0.00169568	0.00379282
0.067864	0.003434	0.00235058	0.0017442	0.00539712	0.0037408
0.068023	0.0034361	0.00210022	3.02e-05	0.00868902	0.00368935
0.068181	0.0029435	0.00213204	0.0050879	0.00342712	0.00363913
0.06834	0.0037358	0.00215862	0.0063489	0.00687625	0.00358947
0.068498	0.0045694	0.00232795	0.0072685	0.00773085	0.00354101
0.068656	0.0040496	0.00212989	0.0046322	0.00239943	0.0034934
0.068815	0.0041148	0.00215415	0.0036796	0.00197966	0.00344636
0.068973	0.0097318	0.00956037	0.0035532	0.00188014	0.00340047
0.069132	0.0149961	0.318203	0.0036495	0.00184694	0.00335513
0.06929	0.0037194	0.317994	0.0043866	0.00238617	0.00331091
0.069448	0.0800765	0.127277	0.0073083	0.00778302	0.0032675
0.069607	0.0035588	0.0023534	0.0039926	0.00181485	0.00322464
0.069765	0.002612	0.00264715	0.0034872	0.00190339	0.00318285
0.069924	0.0020139	0.00228632	0.002842	0.0017858	0.0031416
0.070082	0.0037521	0.00213236	0.0029381	0.00171242	0.0031014
0.07024	0.0040892	0.00217996	0.0031185	0.00192911	0.00306197
0.070399	0.0029085	0.00209581	0.0030698	0.00184788	0.00302307
0.070557	0.0030544	0.00235349	0.0047469	0.00418388	0.00298517
0.070716	0.002316	0.00210857	0.0064788	0.00835779	0.00294779
0.070874	0.0018868	0.0021481	0.0034842	0.00182496	0.00291139
0.071032	0.0018998	0.0023328	0.0033042	0.00211683	0.00287573
0.071191	0.0025954	0.00217687	0.0048505	0.00382176	0.00284057
0.071349	0.0029191	0.00221244	0.0038502	0.0026974	0.00280635
0.071508	0.0037205	0.00246994	0.0027495	0.00183317	0.00277263
0.071666	0.003527	0.00212239	0.0029561	0.00214947	0.00273982
0.071824	0.0030186	0.00218887	0.0027224	0.00185988	0.0027077
0.071983	0.0030592	0.00215777	0.0032704	0.00185115	0.00267608
0.072141	0.0030895	0.00248073	0.0037433	0.00198568	0.00264533
0.0723	0.003512	0.00215986	0.0027196	0.00170242	0.00261506
0.072458	0.0029336	0.00215659	0.0027108	0.00184331	0.00258564
0.072616	0.0022341	0.00218806	0.0023568	0.00194094	0.00255687
0.072775	0.002672	0.00218832	0.0025189	0.00198763	0.00252857
0.072933	0.0027075	0.00221767	0.0014607	0.00186134	0.00250109
0.073092	0.0025941	0.00210242	0.0022921	0.00181024	0.00247407
0.07325	0.0025744	0.00217937	0.0017126	0.0019272	0.00244784
0.073408	0.002203	0.00243073	0.0015833	0.00175391	0.00242222
0.073567	0.0026176	0.00214098	0.0043278	0.00539329	0.00239705
0.073725	0.00245	0.00252291	0.0069588	0.00882337	0.00237264
0.073884	0.0021675	0.00232696	0.0033365	0.00195234	0.00234867
0.074042	0.0022608	0.00214594	0.0027549	0.00186927	0.00232543
0.0742	0.002151	0.0021849	0.0013397	0.00176176	0.00230277
0.074359	0.0022121	0.00206063	0.0021069	0.00196603	0.00228053
0.074517	0.0025957	0.00215177	0.0015334	0.00179398	0.002259
0.074676	0.001725	0.00341169	0.0022529	0.00183249	0.00223789
0.074834	0.001239	0.00392264	0.0027942	0.00196042	0.00221746
0.074992	0.0025603	0.00210751	0.0025961	0.00205609	0.00219756
0.075151	0.0025877	0.00209102	0.0018266	0.00191633	0.00217808
0.075309	0.0035168	0.00212765	0.0018936	0.00192586	0.00215924
0.075468	0.002649	0.00214901	0.0017094	0.00182456	0.0021408
0.075626	0.0018919	0.0021452	2.96e-05	0.00463358	0.00212299
0.075784	0.001678	0.0022418	0.0011263	0.00414381	0.00210568
0.075943	0.0019838	0.00212319	0.0013067	0.00182447	0.00208876
0.076101	0.0025946	0.00215762	0.0297125	0.0584995	0.00207244
0.07626	0.0018078	0.00217622	0.0056216	0.00738582	0.0020565
0.076418	0.0021988	0.00206672	0.0023553	0.00202687	0.00204113
0.076576	0.0022091	0.00217068	0.0024305	0.00198533	0.00202623
0.076735	0.0021169	0.00207046	0.0020849	0.00181704	0.0020117
0.076893	0.0055776	0.00557189	0.0017477	0.00198678	0.00199772
0.077052	0.0036578	0.00392596	0.0018883	0.00179426	0.0019841
0.07721	0.0025195	0.00229775	0.0015036	0.00174505	0.001971
0.077368	0.0020763	0.00228502	0.0014768	0.00182863	0.00195834
0.077527	0.0012714	0.00211014	0.001301	0.00175106	0.00194603
0.077685	0.0016956	0.00218004	0.0001981	0.00227647	0.00193422
0.077844	0.0020894	0.00212543	0.0005565	0.0027617	0.00192276
0.078002	0.0011038	0.00215392	0.0013497	0.00201515	0.00191177
0.07816	0.0020136	0.00228374	0.0009	0.00171086	0.00190118
0.078319	0.000818	0.00229418	0.0016108	0.00167866	0.00189093
0.078477	-0.00056	0.00352532	0.004178	0.00496789	0.00188113
0.078636	-2.26e-05	0.00212622	0.0246202	0.0500117	0.00187165
0.078794	0.0010692	0.00207408	0.0018024	0.00223934	0.00186262
0.078952	0.0021423	0.00230602	0.0019164	0.0019257	0.00185395
0.079111	0.0024463	0.00219876	0.0010474	0.00175711	0.00184559
0.079269	0.0010624	0.00212402	0.0012605	0.00214037	0.00183764
0.079428	0.0005774	0.00242858	0.001719	0.00196443	0.00183
0.079586	0.0012792	0.00207825	0.0016341	0.00174261	0.00182275
0.079744	0.0008436	0.00214116	0.0010485	0.00202017	0.00181585
0.079903	0.0017279	0.00205646	0.0009167	0.0020892	0.00180923
0.080061	0.000869	0.00212798	0.0013485	0.00175746	0.00180299
0.08022	0.0010826	0.00223244	0.0015284	0.00180094	0.00179703
0.080378	0.0006144	0.00224356	0.0008969	0.00175389	0.00179143
0.080536	0.001248	0.00232187	0.0006991	0.0020706	0.00178614
0.080695	0.001446	0.00214861	0.0010279	0.00189126	0.00178113
0.080853	0.0010738	0.00221525	0.001602	0.00205463	0.00177644

## Sheet: Figure 2c Blank
Blank Nanocarrier
Q(Å-1)	Scattering Intensity (A.U.)		Model
0.0014944	0.0225	0.988889	0.135641
0.0016528	0.15056	0.656694	0.135585
0.0018112	0.12519	0.507178	0.135522
0.0019696	0.19709	0.372564	0.135454
0.002128	0.23389	0.263382	0.13538
0.0022864	0.1966	0.212965	0.135301
0.0024448	0.17182	0.167875	0.135216
0.0026032	0.13761	0.143025	0.135125
0.0027616	0.12236	0.090611	0.135029
0.00292	0.123171	0.044455	0.134927
0.0030784	0.122951	0.0290617	0.134819
0.0032369	0.125489	0.0255004	0.134706
0.0033953	0.123752	0.0223652	0.134588
0.0035537	0.136099	0.0213517	0.134463
0.0037121	0.124939	0.0165815	0.134334
0.0038705	0.127031	0.0182885	0.134198
0.0040289	0.132736	0.0145135	0.134058
0.0041873	0.126927	0.019103	0.133911
0.0043457	0.126884	0.00913881	0.13376
0.0045041	0.133092	0.00770434	0.133603
0.0046625	0.13853	0.00837354	0.13344
0.0048209	0.119979	0.0104501	0.133273
0.0049793	0.119956	0.0122026	0.133099
0.0051377	0.125778	0.0147049	0.132921
0.0052961	0.128681	0.0122127	0.132737
0.0054545	0.127701	0.00693515	0.132548
0.0056129	0.129836	0.00689278	0.132354
0.0057713	0.134247	0.00519007	0.132154
0.0059297	0.12746	0.00550992	0.131949
0.0060881	0.127309	0.00537762	0.131739
0.0062465	0.125947	0.00668905	0.131524
0.0064049	0.12643	0.00841466	0.131304
0.0065633	0.133512	0.00963874	0.131079
0.0067217	0.131548	0.00784172	0.130848
0.0068801	0.125118	0.0114119	0.130613
0.0070385	0.129648	0.00511841	0.130373
0.0071969	0.129166	0.00501859	0.130127
0.0073553	0.124603	0.00584755	0.129877
0.0075137	0.124789	0.00676928	0.129622
0.0076721	0.126627	0.00890379	0.129362
0.0078305	0.128019	0.00606206	0.129097
0.0079889	0.13131	0.0064749	0.128828
0.0081473	0.126197	0.00790237	0.128554
0.0083057	0.122519	0.00990444	0.128275
0.0084641	0.125476	0.0052145	0.127991
0.0086225	0.124067	0.00592961	0.127703
0.0087809	0.123054	0.00732419	0.12741
0.0089393	0.127745	0.00888119	0.127112
0.0090977	0.126229	0.00400758	0.12681
0.0092561	0.12962	0.00762796	0.126504
0.0094145	0.132079	0.00908937	0.126193
0.0095729	0.122495	0.00529485	0.125878
0.0097313	0.121005	0.00477542	0.125558
0.0098897	0.123505	0.00570527	0.125234
0.010048	0.122894	0.00492249	0.124906
0.010207	0.123521	0.00581525	0.124573
0.010365	0.117725	0.00756069	0.124237
0.010523	0.124116	0.00534416	0.123897
0.010682	0.12422	0.00437345	0.123551
0.01084	0.123045	0.00921971	0.123203
0.010999	0.121294	0.00689233	0.122849
0.011157	0.121044	0.0064642	0.122493
0.011315	0.119879	0.00689508	0.122134
0.011474	0.118894	0.00467662	0.121768
0.011632	0.123202	0.00739382	0.1214
0.011791	0.122342	0.00513489	0.121027
0.011949	0.118408	0.00473792	0.120652
0.012107	0.117283	0.00409844	0.120273
0.012266	0.115957	0.0040722	0.119888
0.012424	0.1173	0.00559727	0.119503
0.012583	0.1164	0.0092893	0.119111
0.012741	0.117081	0.00588624	0.118718
0.012899	0.119455	0.00543187	0.118322
0.013058	0.116219	0.00685059	0.11792
0.013216	0.114502	0.00732064	0.117517
0.013375	0.112835	0.00631346	0.117108
0.013533	0.116253	0.00940948	0.116699
0.013691	0.117541	0.00750237	0.116286
0.01385	0.117789	0.00620545	0.115868
0.014008	0.115889	0.00899911	0.115449
0.014167	0.114522	0.00684103	0.115025
0.014325	0.114782	0.00786561	0.1146
0.014483	0.116354	0.0092483	0.114172
0.014642	0.113897	0.0050132	0.113739
0.0148	0.109598	0.00381809	0.113305
0.014959	0.113478	0.00638047	0.112866
0.015117	0.113716	0.0116114	0.112427
0.015275	0.115207	0.0103424	0.111986
0.015434	0.113686	0.00532554	0.111539
0.015592	0.1146	0.00884541	0.111092
0.015751	0.114568	0.00583504	0.110639
0.015909	0.11264	0.00398826	0.110188
0.016067	0.113181	0.00345022	0.109733
0.016226	0.109648	0.00547863	0.109274
0.016384	0.108972	0.00906498	0.108815
0.016543	0.109275	0.00666669	0.108351
0.016701	0.108964	0.00610833	0.107887
0.016859	0.107796	0.00543628	0.107422
0.017018	0.106481	0.00398714	0.106951
0.017176	0.108488	0.00390012	0.106481
0.017335	0.105545	0.00728369	0.106006
0.017493	0.106161	0.00410478	0.105533
0.017651	0.10489	0.00486758	0.105057
0.01781	0.109326	0.00474088	0.104576
0.017968	0.105299	0.00840538	0.104097
0.018127	0.100679	0.00573485	0.103613
0.018285	0.104887	0.00832668	0.10313
0.018443	0.105166	0.00812298	0.102645
0.018602	0.106131	0.00751538	0.102156
0.01876	0.106056	0.0101405	0.101668
0.018919	0.104808	0.00896884	0.101176
0.019077	0.102255	0.00924051	0.100686
0.019235	0.104316	0.0119519	0.100193
0.019394	0.103394	0.00722824	0.0996969
0.019552	0.102845	0.0046932	0.0992022
0.019711	0.0986239	0.00548342	0.098703
0.019869	0.10084	0.00776172	0.0982058
0.020027	0.1011	0.00655545	0.0977074
0.020186	0.099133	0.00519032	0.0972048
0.020344	0.0991941	0.00540287	0.0967042
0.020503	0.0963404	0.00500482	0.0961994
0.020661	0.0964933	0.00583916	0.0956968
0.020819	0.0806077	0.0254054	0.0951933
0.020978	0.0843642	0.0198907	0.0946858
0.021136	0.0972816	0.00632697	0.0941805
0.021295	0.0969976	0.00478626	0.0936713
0.021453	0.0941167	0.0043296	0.0931646
0.021612	0.094223	0.00315902	0.092654
0.02177	0.0942781	0.00413912	0.0921459
0.021928	0.0947643	0.00500798	0.0916372
0.022087	0.0941539	0.00423609	0.0911247
0.022245	0.0942033	0.00430533	0.090615
0.022404	0.0915864	0.00279408	0.0901015
0.022562	0.0914942	0.00286789	0.0895909
0.02272	0.0900432	0.00431123	0.0890798
0.022879	0.0908116	0.00646721	0.0885653
0.023037	0.0882505	0.00396125	0.0880536
0.023196	0.088019	0.00426832	0.0875385
0.023354	0.0873627	0.00421745	0.0870264
0.023512	0.0875374	0.00698989	0.0865141
0.023671	0.0874661	0.00441618	0.0859985
0.023829	0.0882321	0.0060742	0.085486
0.023988	0.0881262	0.00542706	0.0849702
0.024146	0.0854814	0.00513338	0.0844577
0.024304	0.0868237	0.00494661	0.0839453
0.024463	0.0880139	0.00429877	0.0834297
0.024621	0.0865707	0.00836531	0.0829174
0.02478	0.0865182	0.00599671	0.0824021
0.024938	0.0825303	0.00456838	0.0818902
0.025096	0.0825004	0.00546019	0.0813786
0.025255	0.0810375	0.00494758	0.080864
0.025413	0.0704773	0.0277568	0.080353
0.025572	-0.0744477	0.451528	0.079839
0.02573	0.0848039	0.59991	0.0793287
0.025888	0.0817211	0.307687	0.0788189
0.026047	0.0786366	0.00290549	0.0783063
0.026205	0.0808029	0.00654496	0.0777974
0.026364	0.08001	0.00435942	0.0772858
0.026522	0.0798268	0.00638126	0.076778
0.02668	0.0767039	0.0053824	0.0762709
0.026839	0.0756804	0.00486125	0.0757612
0.026997	0.0768988	0.00521161	0.0752553
0.027156	0.0761283	0.00849553	0.074747
0.027314	0.0742094	0.00484675	0.0742426
0.027472	0.0740751	0.00601935	0.073739
0.027631	0.0747735	0.00536325	0.073233
0.027789	0.0726211	0.00687668	0.0727311
0.027948	0.0745269	0.0051407	0.0722268
0.028106	0.0750283	0.00552438	0.0717266
0.028264	0.0744994	0.00487309	0.0712274
0.028423	0.0753783	0.0038319	0.070726
0.028581	0.0724685	0.0035753	0.0702287
0.02874	0.0716231	0.00329061	0.0697293
0.028898	0.0721387	0.00374744	0.0692341
0.029056	0.0712978	0.00318034	0.06874
0.029215	0.0658931	0.0104949	0.0682439
0.029373	0.068114	0.00708819	0.0677521
0.029532	0.0701337	0.00655734	0.0672583
0.02969	0.0688837	0.00533973	0.0667688
0.029848	0.0689371	0.00350282	0.0662805
0.030007	0.066943	0.00565562	0.0657904
0.030165	0.0668823	0.00424969	0.0653047
0.030324	0.0666356	0.00472683	0.0648172
0.030482	0.0662489	0.00554594	0.0643341
0.03064	0.0645252	0.00305994	0.0638523
0.030799	0.0633116	0.00441027	0.0633689
0.030957	0.0646593	0.00439052	0.0628899
0.031116	0.0657769	0.00377259	0.0624093
0.031274	0.0641011	0.0065054	0.0619332
0.031432	0.0610892	0.00550339	0.0614585
0.031591	0.0632001	0.00408696	0.0609824
0.031749	0.0614635	0.00285278	0.0605107
0.031908	0.0608388	0.00305595	0.0600376
0.032066	0.059398	0.00273643	0.059569
0.032224	0.0587754	0.00455241	0.059102
0.032383	0.0599297	0.00391394	0.0586337
0.032541	0.0594565	0.00314743	0.0581699
0.0327	0.0573924	0.00386794	0.0577048
0.032858	0.0570708	0.00383853	0.0572443
0.033016	0.0554055	0.00248831	0.0567855
0.033175	0.0547111	0.00269278	0.0563255
0.033333	0.0561971	0.00260597	0.05587
0.033492	0.0571503	0.00327817	0.0554135
0.03365	0.0542636	0.00427917	0.0549615
0.033808	0.0544601	0.00322063	0.0545113
0.033967	0.0526739	0.00373203	0.05406
0.034125	0.0529106	0.00290591	0.0536134
0.034284	0.0532903	0.00280998	0.0531658
0.034442	0.0526389	0.00270836	0.0527228
0.0346	0.0532922	0.00328161	0.0522816
0.034759	0.0527624	0.00316234	0.0518395
0.034917	0.0514649	0.00337715	0.0514021
0.035076	0.0511637	0.00330316	0.0509637
0.035234	0.0487586	0.00307585	0.0505301
0.035392	0.0491633	0.00301999	0.0500983
0.035551	0.0491036	0.00236429	0.0496657
0.035709	0.0504199	0.00277639	0.0492378
0.035868	0.0491442	0.00319623	0.0488092
0.036026	0.0493955	0.00247081	0.0483851
0.036184	0.0483305	0.00279855	0.0479631
0.036343	0.048163	0.00275887	0.0475404
0.036501	0.045312	0.00233334	0.0471223
0.03666	0.0449341	0.00249836	0.0467036
0.036818	0.0453612	0.00252145	0.0462895
0.036976	0.0457086	0.0023549	0.0458775
0.037135	0.0457175	0.00275525	0.0454649
0.037293	0.045731	0.0037478	0.0450569
0.037452	0.0442657	0.00347241	0.0446484
0.03761	0.0443368	0.00362967	0.0442446
0.037768	0.0410296	0.0078074	0.0438427
0.037927	0.0415906	0.00381579	0.0434405
0.038085	0.042498	0.00321192	0.0430428
0.038244	0.0415333	0.00229664	0.0426448
0.038402	0.0417291	0.00233894	0.0422513
0.03856	0.0421995	0.00249505	0.0418599
0.038719	0.041339	0.00240389	0.0414682
0.038877	0.0419185	0.00292845	0.0410811
0.039036	0.0414578	0.0027286	0.0406936
0.039194	0.040774	0.00253359	0.0403107
0.039352	0.0390439	0.00302391	0.03993
0.039511	0.0389234	0.00300376	0.0395489
0.039669	0.0383401	0.00285807	0.0391725
0.039828	0.0379941	0.00265989	0.0387958
0.039986	0.0376598	0.00245095	0.0384236
0.040144	0.0364815	0.00235375	0.0380535
0.040303	0.0367836	0.00254579	0.0376833
0.040461	0.0365678	0.00274065	0.0373176
0.04062	0.0368081	0.00235285	0.0369518
0.040778	0.0373235	0.00278793	0.0365904
0.040936	0.0358273	0.00314108	0.0362312
0.041095	0.0353391	0.00244187	0.0358719
0.041253	0.033872	0.00280373	0.0355171
0.041412	0.0350204	0.00252465	0.0351622
0.04157	0.0341559	0.0023591	0.0348117
0.041729	0.0338803	0.00224707	0.0344612
0.041887	0.0339726	0.00321692	0.0341151
0.042045	0.0332446	0.00284765	0.0337711
0.042204	0.0322797	0.00368212	0.0334272
0.042362	0.0328762	0.00280812	0.0330877
0.042521	0.033276	0.00322786	0.0327482
0.042679	0.0332585	0.00236696	0.032413
0.042837	0.0314368	0.00234794	0.03208
0.042996	0.0309152	0.00290024	0.0317471
0.043154	0.030844	0.00227038	0.0314185
0.043313	0.0296677	0.00273714	0.03109
0.043471	0.0308536	0.00266455	0.0307658
0.043629	0.0300918	0.0025078	0.0304437
0.043788	0.0299743	0.00243034	0.0301219
0.043946	0.0294452	0.00254229	0.0298042
0.044105	0.0283484	0.00310455	0.0294867
0.044263	0.0275479	0.00246003	0.0291734
0.044421	0.0271239	0.00250784	0.0288623
0.04458	0.0267678	0.00228553	0.0285514
0.044738	0.0273969	0.00229264	0.0282446
0.044897	0.0270481	0.00308726	0.0279381
0.045055	0.0267852	0.00226797	0.0276357
0.045213	0.0276353	0.00228856	0.0273354
0.045372	0.0258696	0.00240254	0.0270355
0.04553	0.0272169	0.00247487	0.0267396
0.045689	0.025474	0.00248693	0.026444
0.045847	0.0243531	0.00296028	0.0261524
0.046005	0.0246365	0.00332156	0.025863
0.046164	0.026419	0.00250888	0.0255739
0.046322	0.0248726	0.00346661	0.0252888
0.046481	0.0204439	0.00653473	0.025004
0.046639	0.0225922	0.00328465	0.0247232
0.046797	0.0226411	0.00258731	0.0244445
0.046956	0.023338	0.0028617	0.0241662
0.047114	0.0232373	0.00233976	0.0238917
0.047273	0.0230056	0.0023634	0.0236177
0.047431	0.0226685	0.0023882	0.0233476
0.047589	0.0224045	0.00268632	0.0230795
0.047748	0.0215386	0.00243448	0.0228119
0.047906	0.0223919	0.00228142	0.022548
0.048065	0.0217342	0.00232861	0.0222847
0.048223	0.0205398	0.00265777	0.022025
0.048381	0.0202269	0.00244188	0.0217675
0.04854	0.020145	0.00259436	0.0215104
0.048698	0.0208141	0.00234392	0.0212571
0.048857	0.0186802	0.00245699	0.0210042
0.049015	0.0195424	0.00223772	0.020755
0.049173	0.0194332	0.00269944	0.0205078
0.049332	0.0199653	0.00235461	0.0202612
0.04949	0.0185494	0.0022378	0.0200182
0.049649	0.0189492	0.00227889	0.0197757
0.049807	0.0186083	0.00231968	0.0195368
0.049965	0.0188511	0.00228888	0.0192999
0.050124	0.0182748	0.00226777	0.0190635
0.050282	0.0180205	0.0028038	0.0188307
0.050441	0.0184564	0.00264745	0.0185984
0.050599	0.0191182	0.00235903	0.0183696
0.050757	0.0180815	0.00219915	0.0181428
0.050916	0.0325006	0.0480643	0.0179166
0.051074	0.0249291	0.0119024	0.0176938
0.051233	0.0188373	0.00224832	0.0174715
0.051391	0.017984	0.00302015	0.0172527
0.051549	0.0213751	0.00974595	0.0170358
0.051708	0.0289759	0.0212408	0.0168196
0.051866	0.0281318	0.0185337	0.0166066
0.052025	0.0381231	0.0314284	0.0163943
0.052183	0.0675316	0.0756362	0.0161853
0.052341	0.0160739	0.00326563	0.0159782
0.0525	0.0149563	0.00255993	0.0157717
0.052658	0.0149852	0.00232236	0.0155684
0.052817	0.0144926	0.00230883	0.0153658
0.052975	0.0151873	0.00213806	0.0151664
0.053133	0.0147541	0.00224861	0.0149689
0.053292	0.0148544	0.00234583	0.014772
0.05345	0.0143657	0.0022406	0.0145782
0.053609	0.013655	0.0021969	0.0143851
0.053767	0.0134266	0.00222176	0.0141951
0.053925	0.0132581	0.00231295	0.014007
0.054084	0.0130724	0.00227698	0.0138195
0.054242	0.0140353	0.00237952	0.0136351
0.054401	0.0149107	0.0022094	0.0134513
0.054559	0.013368	0.00224524	0.0132705
0.054717	0.0134501	0.00223644	0.0130916
0.054876	0.0123838	0.00291963	0.0129133
0.055034	0.0133344	0.00234253	0.012738
0.055193	0.012715	0.00230504	0.0125633
0.055351	0.0121622	0.00223839	0.0123916
0.055509	0.0121574	0.00215724	0.0122216
0.055668	0.0113109	0.00241499	0.0120523
0.055826	0.0086202	0.00846111	0.0118859
0.055985	-0.0085364	0.0436044	0.0117202
0.056143	0.0110859	0.00333664	0.0115573
0.056301	0.0114568	0.00227671	0.0113961
0.05646	0.0119054	0.00227125	0.0112356
0.056618	0.0104478	0.00227362	0.0110778
0.056777	0.0118309	0.00227159	0.0109208
0.056935	0.0122474	0.0031544	0.0107665
0.057093	0.0103915	0.0021533	0.0106139
0.057252	0.0090029	0.00217075	0.010462
0.05741	0.0101824	0.00268154	0.0103127
0.057569	0.0106082	0.00327442	0.0101642
0.057727	0.0097655	0.00221173	0.0100182
0.057885	0.0096315	0.00227539	0.00987393
0.058044	0.0085762	0.00213669	0.00973038
0.058202	0.0087798	0.00210894	0.00958937
0.058361	0.0094406	0.00248589	0.0094491
0.058519	0.008875	0.00231688	0.00931133
0.058677	0.0086804	0.00214317	0.00917516
0.058836	0.0091248	0.00228639	0.00903974
0.058994	0.0084823	0.00211254	0.00890676
0.059153	0.0077835	0.00218072	0.00877453
0.059311	0.0079149	0.0025781	0.0086447
0.059469	0.0087117	0.00229829	0.00851643
0.059628	0.0077917	0.00226832	0.00838891
0.059786	0.0093141	0.00260027	0.00826373
0.059945	0.0081565	0.00243153	0.00813931
0.060103	0.0079108	0.0021754	0.0080172
0.060261	0.0084585	0.00214442	0.00789659
0.06042	0.0086559	0.00236825	0.00777674
0.060578	0.0081891	0.00233759	0.00765914
0.060737	0.0242932	0.0251179	0.0075423
0.060895	0.0094567	0.00411723	0.00742767
0.061053	0.0103726	0.0051011	0.0073145
0.061212	0.0331357	0.0423508	0.00720209
0.06137	0.0244012	0.0289106	0.00709183
0.061529	0.0076285	0.00253887	0.00698233
0.061687	0.0073995	0.00219123	0.00687495
0.061845	0.0056463	0.002124	0.00676899
0.062004	0.0061685	0.00226179	0.00666378
0.062162	0.0064407	0.0023642	0.00656064
0.062321	0.0064562	0.00221208	0.00645824
0.062479	0.0069886	0.00226111	0.00635788
0.062637	0.006767	0.00231008	0.00625888
0.062796	0.0065817	0.00235642	0.00616064
0.062954	0.0070661	0.00224285	0.00606437
0.063113	0.0069277	0.00225222	0.00596885
0.063271	0.0058173	0.0022199	0.00587526
0.063429	0.0053949	0.00273246	0.005783
0.063588	0.005406	0.00234912	0.00569149
0.063746	0.0054925	0.00215928	0.00560186
0.063905	0.0058087	0.00230453	0.00551296
0.064063	0.0051088	0.00227888	0.00542592
0.064221	0.0059421	0.00219692	0.00534016
0.06438	0.0063077	0.00267118	0.00525513
0.064538	0.006312	0.00221337	0.0051719
0.064697	0.0061182	0.00207535	0.0050894
0.064855	0.0059203	0.00219493	0.00500867
0.065013	0.0058877	0.00224039	0.00492916
0.065172	0.005172	0.00211363	0.00485038
0.06533	0.0044932	0.00221214	0.00477331
0.065489	0.0048513	0.00222786	0.00469697
0.065647	0.0047273	0.00211726	0.0046223
0.065805	0.0049349	0.0023028	0.00454881
0.065964	0.0052998	0.00213301	0.00447604
0.066122	0.0054819	0.00210964	0.00440489
0.066281	0.0049985	0.00235924	0.00433446
0.066439	0.0043125	0.00222355	0.00426562
0.066597	0.0042583	0.00228057	0.00419791
0.066756	0.0058651	0.00237099	0.00413091
0.066914	0.0047333	0.0022023	0.00406545
0.067073	0.0046789	0.00218468	0.0040007
0.067231	0.0049188	0.00226996	0.00393745
0.067389	0.0043296	0.002205	0.00387528
0.067548	0.0040599	0.0021338	0.00381381
0.067706	0.0037157	0.00228345	0.0037538
0.067864	0.003434	0.00235058	0.00369484
0.068023	0.0034361	0.00210022	0.00363658
0.068181	0.0029435	0.00213204	0.00357972
0.06834	0.0037358	0.00215862	0.00352354
0.068498	0.0045694	0.00232795	0.00346873
0.068656	0.0040496	0.00212989	0.00341494
0.068815	0.0041148	0.00215415	0.00336182
0.068973	0.0097318	0.00956037	0.00331003
0.069132	0.0149961	0.318203	0.00325891
0.06929	0.0037194	0.317994	0.00320908
0.069448	0.0800765	0.127277	0.00316021
0.069607	0.0035588	0.0023534	0.003112
0.069765	0.002612	0.00264715	0.00306505
0.069924	0.0020139	0.00228632	0.00301874
0.070082	0.0037521	0.00213236	0.00297365
0.07024	0.0040892	0.00217996	0.00292948
0.070399	0.0029085	0.00209581	0.00288594
0.070557	0.0030544	0.00235349	0.00284358
0.070716	0.002316	0.00210857	0.00280186
0.070874	0.0018868	0.0021481	0.00276127
0.071032	0.0018998	0.0023328	0.00272156
0.071191	0.0025954	0.00217687	0.00268247
0.071349	0.0029191	0.00221244	0.00264448
0.071508	0.0037205	0.00246994	0.0026071
0.071666	0.003527	0.00212239	0.00257079
0.071824	0.0030186	0.00218887	0.00253531
0.071983	0.0030592	0.00215777	0.00250043
0.072141	0.0030895	0.00248073	0.00246657
0.0723	0.003512	0.00215986	0.00243331
0.072458	0.0029336	0.00215659	0.00240105
0.072616	0.0022341	0.00218806	0.00236957
0.072775	0.002672	0.00218832	0.00233867
0.072933	0.0027075	0.00221767	0.00230872
0.073092	0.0025941	0.00210242	0.00227935
0.07325	0.0025744	0.00217937	0.00225091
0.073408	0.002203	0.00243073	0.00222321
0.073567	0.0026176	0.00214098	0.00219606
0.073725	0.00245	0.00252291	0.0021698
0.073884	0.0021675	0.00232696	0.0021441
0.074042	0.0022608	0.00214594	0.00211925
0.0742	0.002151	0.0021849	0.0020951
0.074359	0.0022121	0.00206063	0.00207149
0.074517	0.0025957	0.00215177	0.00204869
0.074676	0.001725	0.00341169	0.00202643
0.074834	0.001239	0.00392264	0.00200496
0.074992	0.0025603	0.00210751	0.00198415
0.075151	0.0025877	0.00209102	0.00196384
0.075309	0.0035168	0.00212765	0.0019443
0.075468	0.002649	0.00214901	0.00192526
0.075626	0.0018919	0.0021452	0.00190696
0.075784	0.001678	0.0022418	0.00188926
0.075943	0.0019838	0.00212319	0.00187205
0.076101	0.0025946	0.00215762	0.00185554
0.07626	0.0018078	0.00217622	0.00183951
0.076418	0.0021988	0.00206672	0.00182416
0.076576	0.0022091	0.00217068	0.00180937
0.076735	0.0021169	0.00207046	0.00179504
0.076893	0.0055776	0.00557189	0.00178136
0.077052	0.0036578	0.00392596	0.00176813
0.07721	0.0025195	0.00229775	0.00175552
0.077368	0.0020763	0.00228502	0.00174343
0.077527	0.0012714	0.00211014	0.00173178
0.077685	0.0016956	0.00218004	0.00172072
0.077844	0.0020894	0.00212543	0.00171008
0.078002	0.0011038	0.00215392	0.00170001
0.07816	0.0020136	0.00228374	0.00169042
0.078319	0.000818	0.00229418	0.00168125
0.078477	-0.00056	0.00352532	0.0016726
0.078636	-2.26e-05	0.00212622	0.00166436
0.078794	0.0010692	0.00207408	0.00165663
0.078952	0.0021423	0.00230602	0.00164934
0.079111	0.0024463	0.00219876	0.00164244
0.079269	0.0010624	0.00212402	0.00163602
0.079428	0.0005774	0.00242858	0.00162998
0.079586	0.0012792	0.00207825	0.00162439
0.079744	0.0008436	0.00214116	0.00161921
0.079903	0.0017279	0.00205646	0.0016144
0.080061	0.000869	0.00212798	0.00161001
0.08022	0.0010826	0.00223244	0.00160598
0.080378	0.0006144	0.00224356	0.00160235
0.080536	0.001248	0.00232187	0.00159909
0.080695	0.001446	0.00214861	0.00159618
0.080853	0.0010738	0.00221525	0.00159364

[truncated: 14 more sheets: Figure 4 H, Figure 4 I, Figure 5, Figure 6 C, Figure 6 D, Figure 6 E, Supp 2A, Supp 2B, Supp 3A, Supp 3B, Supp 3C, Supp 3D, Supp 3E, Supp 7]
